# Supplementary material for: Biochemical recurrence related metabolic novel signature associates with immunity and ADT treatment responses in prostate cancer
Source: Cancer Med. 2022 Jun 9;12(1):862–78. doi: 10.1002/cam4.4856 (PMC9844602; doi:10.1002/cam4.4856)
Supplement: Supplementary file 1 — Table S1 Table S2 Table S3 Table S4 Table S5 Table S6 Table S7 Table S8 Table S9 Table S10 Table S11 [file CAM4-12-862-s001.xlsx]

## Sheet: Table S1
Table S1 Information for datasets selected in this study
Accession Number	Platform	Number of PCa Patients	Age (mean±sd)	PSA	GS (<6/6/7/8/9/10)	T-Stage (1/2/3/4)	Survival Data
TCGA-PRAD	Illumina HiSeq 2000 RNA Sequencing V2	475	60.91±6.83	10.89±11.82	0/44/239/56/133/3	0/184/281/10	bPFS
MSKCC	Affymetrix Human Exon 1.0 ST Array	138	58.03±6.03	12.14±44.08	0/41/77/10/10/0	0/85/46/7	bPFS
GSE70769	Illumina HumanHT-12 V4.0 expression beadchip	87	NA	9.81±6.80	3/17/54/5/7/0	40/38/9/0	bPFS
Beijing Hospital	HiSeq X Ten (Homo sapiens)	6	67.17±9.37	52.21±69.89	0/0/3/3/0/0	0/3/3/0	NA
Accession Number	Platform	Description
GSE143408	Agilent-032034 VPC Human 180K v3	LNCaP cells were treated with Enzalutamide, then were collected on day 0, 7, 14 and 21, and processed for microarray analysis
GSE120343	Affymetrix Human Gene Expression Array	LNCaP cells were cultured with 5% charcoal-stripped FBS (CSS) (ADT) or 5% CSS + 1nM synthetic androgen R1881, and processed for microarray analysis

## Sheet: Table S2
Table S2 Screening of differentially expressed metabolism-related genes in TCGA
gene	conMean	treatMean	logFC	pValue	fdr
AKR1B1	62.4896	5.85212	-3.41658	2.72155e-16	3.81018e-15
DEGS1	41.5189	71.4957	0.784087	6.26852e-05	0.000122818
GALE	6.98457	6.37101	-0.132649	0.00944865	0.0132281
SYNJ2	4.95055	6.06814	0.293666	2.08848e-05	4.40583e-05
ALDOA	110.038	101.671	-0.114098	0.00429458	0.00650951
SEPHS1	11.9129	13.038	0.1302	0.000756495	0.00127462
ADA	2.72655	2.55949	-0.0912248	0.00113176	0.00186209
PYGM	7.85867	4.17833	-0.911358	3.25334e-13	2.36328e-12
HNMT	9.57059	7.66725	-0.319898	1.43035e-05	3.07644e-05
CDS2	8.55813	6.76272	-0.339692	1.46253e-11	7.6091e-11
GCLC	7.85164	6.6118	-0.247951	0.000119183	0.000226036
ALDH1A1	38.4457	29.0422	-0.404669	9.1913e-05	0.000176052
CTPS2	6.28185	7.1333	0.183381	0.00142507	0.00232479
LCMT2	3.50643	3.64225	0.0548248	0.0458775	0.0580061
LCLAT1	4.26127	6.02808	0.500413	1.75212e-13	1.33578e-12
CKMT1A	2.32134	2.7614	0.250442	3.69107e-05	7.5388e-05
PDHB	12.055	12.3968	0.0403434	0.33324	0.360893
NPR2	6.32121	3.78211	-0.741008	5.95869e-13	4.20935e-12
PGM3	14.1919	17.0985	0.268811	0.00822882	0.011626
PDE4C	2.29279	2.26339	-0.0186194	0.0270636	0.0355614
SGPL1	13.7759	15.4703	0.167363	0.00950063	0.0132767
CYP2A7	1.70201	1.7003	-0.00144655	0.0398455	0.0509652
HK1	30.0474	23.9171	-0.329196	7.05553e-08	2.13888e-07
SDS	2.01393	2.79547	0.473078	9.58473e-11	4.44593e-10
CA7	1.61451	1.6166	0.00186947	0.0601258	0.074075
DGAT1	7.61762	9.62434	0.337346	5.09649e-06	1.17847e-05
PRPS1	13.9018	18.4335	0.407056	1.13923e-07	3.27316e-07
GMPR	55.0332	46.4854	-0.243526	0.176249	0.200461
LPCAT3	7.82897	8.74708	0.159978	0.0479674	0.06045
BDH2	7.36668	4.725	-0.6407	3.18578e-13	2.33624e-12
CHIT1	1.87782	2.94792	0.650639	1.01241e-09	4.10292e-09
CKMT2	4.21331	2.93599	-0.521109	2.86889e-15	3.2486e-14
POLR1C	6.8442	9.45132	0.465635	3.56169e-17	5.96196e-16
POLR3A	4.53098	5.13001	0.17914	0.000190829	0.000347371
CYP4F2	3.82659	3.33892	-0.196675	0.00166483	0.00268184
ALDH1A2	7.39196	3.64454	-1.02022	1.14701e-18	3.15428e-17
PTGES2	11.6168	16.4527	0.502108	2.76929e-13	2.07025e-12
CA5A	1.52777	1.51282	-0.0141916	0.0411765	0.0524933
GCK	2.04818	1.87266	-0.129249	5.22731e-10	2.17569e-09
HGD	20.2252	19.2775	-0.0692347	0.785197	0.796577
AGMAT	3.16998	4.01085	0.339432	2.71953e-10	1.20347e-09
RENBP	2.91348	4.20852	0.53057	2.93019e-05	6.04891e-05
PIK3C2A	9.25326	8.18584	-0.17683	0.00555967	0.00824845
IMPA2	6.75244	9.02046	0.417792	5.19656e-08	1.60054e-07
TXNDC12	15.6969	17.041	0.118525	0.00634693	0.00929113
TRDMT1	2.64336	2.69068	0.0256005	0.195368	0.219932
GOT2	38.5919	35.2351	-0.131285	0.00216274	0.00341252
SUOX	10.2115	12.0813	0.242582	0.000273297	0.000488256
LCT	1.53678	1.55775	0.019558	0.0038834	0.00592122
POLR1A	4.65443	5.65281	0.280365	2.23932e-06	5.43936e-06
DNMT1	4.70361	5.03279	0.0975907	0.0430809	0.0546496
PGS1	5.14549	5.12168	-0.00669216	0.565099	0.584847
NAT1	3.70632	3.43425	-0.109994	0.000477269	0.000833327
NME6	4.70648	4.70587	-0.000186456	0.987208	0.987208
HK3	1.95586	2.0769	0.0866273	0.000141597	0.000262722
GATM	4.48689	2.60916	-0.782127	8.43751e-21	4.64063e-19
NMNAT3	3.55793	3.4099	-0.0613087	0.054367	0.0679588
PDE5A	14.6475	7.20458	-1.02367	7.18509e-11	3.47957e-10
ENPP6	3.16019	2.47922	-0.350125	1.64809e-09	6.44177e-09
FBP1	27.7315	48.7478	0.81381	1.57697e-09	6.22702e-09
ME2	6.06416	5.23684	-0.211612	0.000144869	0.000266864
ALOX15	2.40648	3.77603	0.649947	6.60371e-06	1.47387e-05
CPOX	4.52278	5.0747	0.166114	3.60136e-05	7.37512e-05
INPP5A	14.0593	12.7938	-0.136085	0.00198554	0.00315881
PLA2G4E	1.78902	1.8261	0.029599	5.85388e-06	1.33753e-05
SMPD4	7.19621	8.71747	0.276672	2.30845e-09	8.88754e-09
ADH1B	2.97708	2.18446	-0.446624	1.85177e-09	7.16512e-09
NAT2	1.40032	1.30979	-0.0964182	1.05812e-09	4.26571e-09
KHK	2.82827	2.74428	-0.0434901	0.0266416	0.0351267
NT5C2	9.21555	8.49693	-0.117129	0.170885	0.194648
GGCT	16.1774	33.1167	1.03358	9.20315e-20	4.42901e-18
GLUD2	3.38985	3.10487	-0.12669	0.000102905	0.000195646
PDE4A	4.74403	3.28682	-0.529421	8.59409e-17	1.28276e-15
PIK3CB	7.26325	8.15276	0.166672	0.093211	0.111448
MCEE	8.95898	9.14208	0.0291886	0.154428	0.177477
DDO	3.17694	2.33117	-0.446585	4.3203e-17	6.93048e-16
NEU1	22.2675	18.2913	-0.283784	0.00249057	0.00388993
LDHAL6B	1.54019	1.50998	-0.0285729	0.401552	0.428248
LPGAT1	10.4123	8.05168	-0.370922	5.6975e-07	1.51278e-06
UGT2B7	3.18991	1.56508	-1.02728	0.000176562	0.000323697
GSTK1	18.6224	18.5892	-0.00257793	0.640622	0.655085
PIK3CA	4.1347	3.64407	-0.182232	0.000560965	0.000966315
CES2	11.369	9.69093	-0.230392	1.24629e-05	2.68807e-05
PNPT1	4.97019	5.94104	0.257415	8.69742e-08	2.58572e-07
POLE3	17.8035	19.2883	0.115565	0.1367	0.158761
CPT1C	2.24557	2.12991	-0.0762892	5.58202e-05	0.000110492
ETNK1	7.23783	7.54074	0.0591495	0.33324	0.360893
ADCY10	1.37037	1.42723	0.0586495	3.29829e-06	7.83852e-06
DGKZ	5.50604	5.46509	-0.0107685	0.363776	0.390121
MDH2	39.929	58.1055	0.541238	8.66276e-17	1.28276e-15
GCAT	17.4648	24.7994	0.505857	4.94715e-05	9.92006e-05
GSS	27.7084	30.5822	0.142366	0.0752947	0.0915907
PIK3CG	2.14284	1.94842	-0.137221	0.00625674	0.00917656
CA12	4.90565	2.91697	-0.749975	2.85244e-16	3.92211e-15
POLR2J	20.8299	26.4331	0.343692	0.00214236	0.0033873
MTMR2	8.87262	8.45282	-0.0699283	0.0578872	0.0718922
PAPSS1	24.1882	28.0086	0.211567	0.00666237	0.00967929
GRHPR	12.2877	14.8599	0.274208	9.11488e-08	2.68906e-07
MIOX	1.91691	2.13647	0.156451	2.82817e-13	2.09393e-12
PLA2G6	4.36752	5.33097	0.287584	5.35435e-06	1.23439e-05
PFKFB1	1.57324	1.62822	0.0495537	0.0180631	0.0243582
TAT	2.60499	2.6336	0.0157608	0.0014508	0.00236177
PCYT1B	3.20334	2.86317	-0.161966	8.32472e-17	1.28201e-15
SGMS1	8.65254	9.59496	0.149153	0.167377	0.190934
PLD1	2.4153	2.00403	-0.2693	7.90701e-13	5.25191e-12
CA5B	4.16674	4.54757	0.126177	0.00236172	0.00370372
GGT5	4.84086	6.27554	0.374477	0.000219869	0.000395558
CHDH	4.89887	7.94104	0.696878	4.79714e-11	2.38309e-10
NME2	14.0332	22.712	0.694608	2.93626e-12	1.69994e-11
AGXT	1.95389	1.96693	0.00959909	0.128675	0.15013
DLAT	8.50275	8.02626	-0.0832029	0.0373115	0.047963
ATIC	13.4397	15.6121	0.216168	2.23394e-05	4.68702e-05
ADCY2	2.99401	2.75355	-0.120789	2.44977e-05	5.11199e-05
PDE7A	4.63428	5.48272	0.242546	0.000833682	0.00139248
ACO2	21.7756	20.3288	-0.0991875	0.14719	0.170175
AKR1C2	2.28541	1.96465	-0.218181	4.63508e-10	1.961e-09
ACOT12	1.62505	1.60215	-0.020471	0.00614582	0.00903107
IMPDH2	39.1594	81.2033	1.05218	7.90468e-18	1.79018e-16
PMM2	2.9209	3.63913	0.317177	4.59507e-12	2.54547e-11
KDSR	8.63291	7.13462	-0.27501	3.51241e-11	1.77931e-10
B4GALT2	12.1556	14.0987	0.213936	6.84184e-05	0.000133036
DNMT3B	1.95698	2.13592	0.126231	0.000228173	0.000409542
PHOSPHO1	1.95338	1.87689	-0.0576307	2.64552e-06	6.36579e-06
CAD	4.95797	6.05106	0.287438	9.47817e-07	2.4656e-06
AACS	3.89723	4.51376	0.211883	4.11753e-07	1.1047e-06
GNPDA2	4.10845	3.78994	-0.116418	0.033448	0.043213
MTHFD2	6.40699	10.3492	0.691806	1.10349e-14	1.10349e-13
AGPAT3	7.40134	9.85113	0.412502	9.07222e-13	5.92001e-12
CYP3A5	5.60284	2.58181	-1.11778	3.06049e-16	4.06306e-15
LPCAT2	6.6075	3.12793	-1.0789	1.13322e-19	4.84766e-18
RDH16	4.03559	3.40107	-0.246788	0.0798916	0.0964209
NME4	42.4912	59.0289	0.474257	1.55894e-07	4.33352e-07
B4GALT1	31.528	25.6353	-0.298506	1.0992e-05	2.39091e-05
UCKL1	8.28787	11.2231	0.4374	1.83758e-10	8.27448e-10
GUK1	22.483	27.5764	0.294603	0.000593148	0.0010172
HPRT1	11.7269	13.8135	0.236264	0.000122434	0.000231633
SAT1	107.592	177.712	0.723977	1.18104e-06	2.98164e-06
PLD2	8.37091	8.04931	-0.0565191	0.308872	0.336871
PLA2G1B	1.69617	1.87956	0.148115	6.38163e-13	4.46714e-12
GAA	25.6622	38.4815	0.584521	7.70816e-10	3.15707e-09
LDHAL6A	1.85712	1.79778	-0.0468563	4.89549e-08	1.51386e-07
PLA2G3	2.09596	1.83474	-0.192033	2.04132e-17	3.83369e-16
POLR1E	9.69626	9.25124	-0.0677811	0.0592711	0.0732564
LYPLA1	12.0662	19.043	0.658291	2.15447e-08	7.08949e-08
PAFAH1B3	10.5986	19.3764	0.870428	2.09671e-12	1.25153e-11
PFKFB2	3.08883	3.6905	0.256752	0.000444645	0.000779901
PDE7B	3.93503	2.51496	-0.645836	6.30828e-16	7.71012e-15
SPHK2	4.39745	5.14039	0.225213	7.1985e-07	1.88532e-06
ALDH1B1	25.9407	19.1511	-0.437788	0.00117771	0.00193355
APRT	34.8647	68.8268	0.981202	5.83625e-13	4.16103e-12
MGST2	16.6862	22.4291	0.42672	7.35783e-08	2.2131e-07
COMT	22.7854	23.1784	0.0246719	0.978181	0.979453
NOS3	2.94352	3.39557	0.206107	0.00353446	0.00543221
ACACB	4.71428	3.38645	-0.477263	5.77473e-15	6.17575e-14
CES1	20.6361	8.82125	-1.22612	6.57373e-12	3.56317e-11
PCCB	6.53176	8.59742	0.396431	1.95324e-08	6.48275e-08
FTCD	2.20529	2.30712	0.0651264	0.23176	0.257884
POLR2E	21.5854	23.6715	0.133095	0.00699183	0.0100818
AMDHD2	3.80668	5.40414	0.505533	9.1342e-19	2.60494e-17
ENTPD5	13.5657	32.5542	1.26288	5.01125e-10	2.0971e-09
POLD1	3.79242	4.32433	0.189361	7.52372e-05	0.000145559
PAFAH1B2	14.2881	12.6854	-0.171647	0.000102506	0.000195371
PDE1B	1.97881	1.85643	-0.0921028	0.000513918	0.000893266
PAPSS2	4.4247	3.97991	-0.152846	0.109505	0.129126
PIP4K2C	15.8297	14.5551	-0.121111	0.0558014	0.069526
AMY2B	2.07237	2.2672	0.129635	0.00181593	0.00291305
GYS2	1.38218	1.37772	-0.00465539	0.00014482	0.000266864
CA13	2.96077	3.27825	0.146955	0.0756046	0.0918227
SMPD1	21.0506	24.4547	0.216246	0.00769498	0.0109725
HAAO	6.38548	3.95728	-0.690285	4.15146e-15	4.5666e-14
PLCB3	7.85993	8.47644	0.108942	0.1062	0.126
HMGCS1	18.3163	11.901	-0.622049	5.29384e-07	1.41047e-06
PDE4B	7.28949	6.4581	-0.174709	0.0389778	0.0499383
DGKI	1.64625	1.58566	-0.054101	4.68161e-07	1.25168e-06
CYP2S1	2.86171	2.4492	-0.224566	2.07393e-08	6.85376e-08
DCK	6.48957	6.4527	-0.00821916	0.843745	0.852603
ALOX12	1.97576	2.08026	0.0743499	0.00370926	0.0056782
DNMT3A	3.55246	4.30169	0.276085	1.47721e-08	5.01079e-08
MPST	6.90653	11.5327	0.739696	3.14002e-12	1.7778e-11
DAO	1.67921	1.66974	-0.00816323	0.0232631	0.0309907
ARG1	1.49049	1.57605	0.0805235	0.363278	0.390121
AGK	4.68815	5.58004	0.251256	5.2089e-11	2.57106e-10
SMS	57.0209	176.108	1.6269	6.25137e-07	1.65414e-06
PDE1A	2.41713	2.41533	-0.0010784	0.283589	0.312842
CA3	13.9362	8.94685	-0.639381	1.07622e-07	3.12712e-07
UCK1	14.8894	16.6093	0.157714	0.0106818	0.0148197
MBOAT1	6.31205	5.41012	-0.222448	0.000326683	0.000579598
PLA2G2A	154.065	669.892	2.12039	0.000201703	0.000364581
ACY1	2.97177	4.04089	0.443353	1.04476e-17	2.11701e-16
POLR2D	6.4097	7.86524	0.295233	9.64477e-11	4.44699e-10
GMPPB	8.24713	10.0952	0.291701	0.000191544	0.000347852
AK7	1.67013	1.60087	-0.0611063	1.85536e-05	3.93561e-05
PLA2G12A	11.6757	15.1963	0.380214	9.56158e-06	2.08567e-05
SRR	3.98149	3.50455	-0.184079	2.20832e-06	5.38103e-06
UROC1	1.75166	1.77329	0.0177087	0.853429	0.861258
HCCS	7.4992	7.31859	-0.0351719	0.465997	0.492882
MTHFD1L	2.96881	3.8667	0.381219	2.55017e-07	6.96322e-07
PFKP	18.6639	13.3372	-0.4848	6.07155e-05	0.000119568
ACSS1	9.36087	16.2937	0.799597	3.31908e-18	8.51897e-17
AK5	1.78657	3.34886	0.906477	7.11577e-12	3.80496e-11
NT5C1A	1.91237	1.78	-0.103482	3.82532e-08	1.21715e-07
CYP2U1	6.50628	6.38056	-0.0281487	0.0283304	0.0370363
GCDH	7.04496	8.80169	0.321189	4.12219e-09	1.53338e-08
POLR2B	13.9124	13.309	-0.0639686	0.329017	0.357324
UCK2	4.55844	6.8572	0.58908	3.99036e-16	5.12096e-15
POLE4	9.30604	10.933	0.232448	0.00839064	0.0118113
ADCY3	5.938	4.33362	-0.454404	1.32295e-07	3.74513e-07
PDE3A	5.13048	3.97844	-0.366889	0.00432016	0.00653541
ACER2	4.67806	4.01194	-0.22161	0.0221964	0.0296723
PTGS2	45.4134	7.59248	-2.58047	3.1473e-10	1.36147e-09
PNLIP	1.33384	1.46217	0.132524	7.14305e-05	0.000138543
GAL3ST1	2.08883	2.02708	-0.043296	2.04027e-06	4.98733e-06
CYP26C1	1.93209	1.91895	-0.00984287	0.624896	0.643275
NEU3	4.75087	5.3396	0.168541	0.00971114	0.0135463
LCAT	4.22625	3.87661	-0.124584	0.00187491	0.00300142
GGT1	15.2935	23.9127	0.644862	0.00989849	0.0137578
RRM2	2.13382	3.27317	0.61725	1.92664e-16	2.74725e-15
BDH1	4.84296	7.52267	0.635357	3.05016e-19	1.11839e-17
L2HGDH	3.56683	3.85116	0.11065	0.000784126	0.00131542
CSAD	5.08882	6.95882	0.45151	1.34907e-06	3.38365e-06
ADH4	1.43962	1.40724	-0.0328142	4.94093e-05	9.92006e-05
DHODH	3.47512	3.95745	0.187509	1.19788e-08	4.09942e-08
ALOX12B	2.15754	2.13019	-0.0184053	0.467152	0.493425
POLR2I	13.4992	17.9387	0.410194	8.63423e-05	0.000165794
POLA1	4.06804	3.8573	-0.0767448	0.0138737	0.0189746
P4HA3	2.6897	3.12035	0.214264	0.00518493	0.0077673
PDE6G	1.95565	2.09154	0.0969134	7.34482e-06	1.62983e-05
PLCD1	7.28833	5.09921	-0.515314	1.12345e-19	4.84766e-18
DHRS3	56.0802	53.9517	-0.0558212	0.474112	0.498725
GUCY2C	1.70884	1.45396	-0.233027	1.58856e-21	1.22876e-19
NPR1	3.22224	2.5564	-0.333952	1.06843e-06	2.75148e-06
TPH2	1.41226	1.41622	0.00404133	0.042618	0.0541515
GGT7	10.9897	9.42531	-0.221543	0.00274221	0.00424849
POLR3C	7.18506	6.86393	-0.0659666	0.0254714	0.0336415
LTA4H	10.0652	11.5234	0.195188	6.62785e-05	0.000129529
NUDT12	7.37764	6.28961	-0.23019	0.00319739	0.00492398
FTH1	125.238	108.012	-0.213483	4.12265e-06	9.59045e-06
ACADSB	12.6778	15.9175	0.328312	0.00474866	0.00714153
GALK2	3.54455	3.83263	0.112733	0.0241973	0.032124
HEMK1	3.1322	3.61175	0.205522	3.1149e-09	1.18151e-08
MIF	27.9797	46.9103	0.745523	8.0424e-08	2.40025e-07
PCK1	1.67039	1.64822	-0.0192717	0.137809	0.159809
LAP3	14.6299	16.7523	0.195438	0.00547964	0.00814541
GCLM	5.03248	4.84339	-0.0552521	0.0167288	0.0226781
UGDH	22.3875	31.2488	0.481111	0.00265037	0.0041228
PLCB1	4.18087	3.25766	-0.359966	1.72296e-12	1.06135e-11
GSTM5	5.6171	3.21833	-0.803515	6.21142e-16	7.71012e-15
LIPC	1.51762	1.48002	-0.0361952	7.29574e-09	2.58881e-08
HMBS	4.64091	6.23807	0.426693	6.61731e-12	3.56317e-11
GSTM3	30.528	8.10659	-1.91297	3.78406e-21	2.24133e-19
CPT2	9.34513	11.5787	0.30918	2.64154e-07	7.13678e-07
GLUD1	69.5418	76.8176	0.143555	0.225563	0.251351
HMOX1	4.3752	4.85752	0.150871	0.107224	0.126825
MAT2B	14.8372	9.6221	-0.624799	9.77428e-21	5.01746e-19
GPX7	7.32271	4.56472	-0.681852	2.56096e-15	2.9432e-14
ENTPD2	6.9333	8.76353	0.33797	0.0188121	0.0252798
NADSYN1	4.20414	4.99742	0.249371	1.25205e-08	4.26585e-08
NPL	2.5552	2.31294	-0.143706	0.0283984	0.0370624
PLCD4	2.72997	2.27885	-0.260581	3.15069e-06	7.51093e-06
GSTP1	152.809	37.6882	-2.01955	3.53857e-22	4.9807e-20
PMM1	6.82041	9.57772	0.489824	2.31217e-08	7.54393e-08
MMAB	7.88619	9.68193	0.295966	0.00429458	0.00650951
INPP5B	4.19122	3.70443	-0.178121	1.1627e-10	5.29751e-10
PI4KA	8.99978	9.42656	0.0668422	0.345636	0.372743
KMO	1.5931	1.61704	0.0215208	0.0504692	0.0633952
EARS2	5.73647	7.13176	0.314095	4.20894e-10	1.79054e-09
TXNRD2	7.18215	11.3064	0.654652	1.65773e-09	6.44674e-09
OAT	30.8572	17.1037	-0.851301	2.49659e-17	4.47064e-16
ALAS2	1.70766	1.76324	0.0462117	0.0195056	0.0261206
GUCY1A2	2.73093	2.43573	-0.165038	1.10879e-05	2.40497e-05
GNE	13.3201	16.5957	0.317204	0.0136924	0.01876
FMO3	1.65291	1.61939	-0.0295565	0.442681	0.470158
POLR3D	4.68894	4.85343	0.0497405	0.561915	0.582335
MGST3	10.0426	7.71674	-0.380064	9.90543e-08	2.90007e-07
PPAT	2.92763	4.05899	0.471391	1.42446e-12	8.91736e-12
IDH2	55.1521	63.6712	0.207227	0.0065869	0.00958774
PYGL	10.1436	5.64108	-0.846519	3.66263e-10	1.56679e-09
CYP2D6	2.16136	2.35665	0.124799	2.32901e-07	6.40478e-07
LPCAT4	5.16984	3.93596	-0.393405	5.61955e-11	2.73864e-10
MTMR1	6.19897	6.04395	-0.0365353	0.250687	0.27774
DGKH	2.36683	2.04067	-0.213914	8.07193e-13	5.31229e-12
ENTPD8	2.19753	2.3339	0.08686	0.346118	0.372743
POLE	3.30631	3.75794	0.184722	2.58894e-07	7.01932e-07
PYGB	89.1123	69.448	-0.359691	1.79345e-05	3.82536e-05
OTC	1.22453	1.21647	-0.00953531	0.00286409	0.00442841
UROS	5.58673	6.53725	0.22668	1.02718e-07	2.99594e-07
GPX2	13.5791	3.42038	-1.98916	2.54786e-19	9.80927e-18
GSTO1	30.2165	29.6727	-0.0262008	0.314283	0.341805
PDE11A	4.29252	3.59201	-0.257032	0.00112054	0.00185153
DPYD	6.07764	3.96236	-0.617151	7.50807e-11	3.59081e-10
MTR	6.02161	5.10416	-0.238477	6.95801e-07	1.82856e-06
ACOX3	8.48093	9.21972	0.120501	0.165931	0.189565
NT5M	3.39147	4.3867	0.371226	4.09074e-08	1.28566e-07
CHST11	4.8142	3.21295	-0.583396	1.37678e-12	8.68952e-12
RDH5	2.22768	2.05344	-0.117499	1.74089e-05	3.72358e-05
CKMT1B	2.39818	2.83876	0.243326	0.000337492	0.0005974
IDO1	2.46259	2.87774	0.224757	0.182359	0.206799
UXS1	6.35003	5.98878	-0.0845013	0.00789142	0.0112111
PLCD3	6.62983	4.54026	-0.546197	2.6666e-14	2.504e-13
PRIM2	13.1774	12.3511	-0.0934358	0.556838	0.577851
UGT1A6	1.74718	1.56227	-0.161383	1.50638e-08	5.08732e-08
ADI1	33.5427	38.701	0.20637	0.00437174	0.00658755
GLYCTK	2.79237	3.50492	0.327892	1.10625e-10	5.07032e-10
MINPP1	8.34696	9.09973	0.124573	0.114831	0.135199
NNT	8.91464	5.76991	-0.627627	4.43718e-18	1.0677e-16
CBS	2.2658	2.62453	0.212037	1.90225e-06	4.69466e-06
PHPT1	41.7932	54.1904	0.37477	0.000631404	0.00107325
NT5C1B	1.70272	1.64267	-0.0517971	5.02821e-06	1.16618e-05
MTHFD1	5.5187	6.45834	0.226836	8.27358e-06	1.82019e-05
NEU4	1.95852	1.99011	0.0230781	0.277467	0.306527
ALDH4A1	23.0231	18.2876	-0.33222	5.42733e-05	0.000107986
SEPHS2	22.2354	28.9454	0.380474	7.83493e-08	2.34743e-07
MTAP	3.79948	3.69053	-0.0419746	0.0638581	0.0780488
ACYP1	3.16604	3.62522	0.195389	0.000209496	0.00037778
HDC	1.96676	1.90997	-0.0422715	0.419503	0.446157
PTGS1	12.5729	3.72507	-1.75498	6.30828e-16	7.71012e-15
CYP3A7	1.76691	1.52074	-0.216455	6.88353e-10	2.8344e-09
CPT1B	2.09057	2.41781	0.209798	1.1795e-14	1.16438e-13
GPX1	83.4076	102.045	0.290961	0.00428185	0.00650951
PNPLA4	7.00969	7.72773	0.140694	0.000734792	0.00124077
HPD	2.50793	1.87059	-0.423004	1.34023e-16	1.94712e-15
ALDH18A1	20.6797	27.0963	0.389879	5.45014e-08	1.67196e-07
PIKFYVE	5.81884	6.27523	0.108938	0.573419	0.592661
IMPDH1	13.3667	20.7213	0.632468	3.5169e-14	3.14885e-13
ACADM	9.79124	9.10006	-0.105616	0.0241973	0.032124
BLVRB	37.6469	36.3019	-0.0524859	0.188622	0.212961
ADH1C	5.09827	4.25252	-0.261691	0.000492667	0.000858265
GAD1	1.8072	1.94136	0.103315	1.45853e-07	4.0839e-07
CA4	3.5643	2.29244	-0.636737	1.08386e-06	2.78191e-06
ECHS1	97.6784	123.638	0.340008	0.000230722	0.000413153
SULT1E1	1.73187	1.6163	-0.0996396	4.02994e-06	9.4032e-06
PIK3C2G	2.52916	1.37916	-0.874861	1.08781e-21	1.04702e-19
CMPK1	43.9607	63.8753	0.539042	3.71991e-09	1.39045e-08
POLR3B	4.03604	4.29067	0.0882611	0.144836	0.167705
NOS1	2.3746	1.89155	-0.328118	3.09819e-12	1.76711e-11
AK1	4.77011	3.72324	-0.357467	9.22789e-05	0.000176314
PIP5K1A	8.72498	9.48571	0.120603	0.0503582	0.0633592
PIP4K2B	13.3042	13.3917	0.00945434	0.921868	0.925474
CA14	3.93878	1.9004	-1.05145	3.88106e-22	4.9807e-20
PIP5K1B	3.12442	1.98694	-0.653039	5.54108e-19	1.85506e-17
PFKL	15.9014	19.5599	0.298743	4.09074e-08	1.28566e-07
GAMT	20.8605	25.3069	0.278759	0.291712	0.320426
ENTPD3	4.0119	2.58471	-0.634283	1.55888e-17	3.00084e-16
POLR3GL	11.9718	9.68568	-0.305716	8.67823e-09	3.02364e-08
PDE8A	4.17788	3.83308	-0.124266	0.000366657	0.000647536
LTC4S	1.87203	1.92297	0.0387381	0.0415926	0.052936
PGD	22.7146	26.8739	0.242586	0.00013526	0.000252791
JMJD7-PLA2G4B	2.68415	2.83008	0.0763801	0.00853161	0.0119878
SGPP2	4.88654	2.95527	-0.725525	0.0170758	0.0230673
CYP2A6	1.88327	1.82398	-0.0461504	5.51519e-05	0.000109451
FECH	9.98204	11.9091	0.254654	0.182978	0.207196
RRM2B	8.49425	8.48167	-0.00213942	0.29085	0.319935
UGT8	2.81285	2.70022	-0.0589566	1.0764e-11	5.67692e-11
GSTO2	4.50369	4.22926	-0.0907036	0.0600374	0.074075
UGT2B11	1.43143	1.47223	0.0405444	0.0367732	0.0473501
CDA	3.23463	3.04759	-0.0859318	0.307976	0.336371
DGKQ	4.44736	5.84656	0.394639	8.72688e-11	4.12251e-10
HAO1	1.33063	1.71191	0.363492	1.17489e-06	2.97724e-06
TAZ	3.97353	4.87211	0.294124	2.03078e-06	4.97994e-06
OCRL	14.7142	14.2735	-0.0438694	0.163068	0.187127
ASNS	4.91537	7.4617	0.602204	6.39795e-17	1.00539e-15
COX10	5.11616	4.95561	-0.0459996	0.054367	0.0679588
TPMT	11.2177	11.7909	0.0718919	0.128683	0.15013
PTEN	10.2343	7.57543	-0.43401	2.32475e-08	7.55298e-08
PLA2G7	7.98315	30.3721	1.92772	4.81206e-12	2.62786e-11
OGDH	29.3066	25.6127	-0.194369	5.08885e-05	0.000101777
ARG2	50.9534	39.6876	-0.360489	0.292566	0.320905
LDHC	1.46767	1.52463	0.05493	0.115774	0.136101
UGT2B4	1.55332	3.9008	1.32842	2.52981e-12	1.48699e-11
PTGIS	14.891	7.48945	-0.991506	2.92579e-10	1.2728e-09
GALT	5.97021	6.68355	0.162832	0.000519363	0.000900697
SGPP1	7.4434	9.03831	0.280091	0.0279249	0.0366307
NME1	6.95535	13.4069	0.946784	6.62232e-19	1.96123e-17
DGUOK	20.9577	26.1829	0.321148	3.93982e-06	9.22084e-06
ITPA	11.6937	17.6048	0.59024	1.49395e-12	9.27692e-12
ACSS2	8.50934	7.21232	-0.238582	3.40205e-11	1.73482e-10
GSTA2	2.43402	1.84177	-0.402247	0.000725152	0.00122718
PIP4K2A	5.69461	5.51431	-0.0464179	0.89869	0.904563
AHCY	43.1395	56.6824	0.393891	6.92429e-07	1.82593e-06
ACAT2	11.285	9.83416	-0.19853	0.225563	0.251351
GSTM2	4.96055	3.34391	-0.568963	6.90879e-15	7.18888e-14
PLCG2	2.28444	2.11914	-0.10836	6.81474e-05	0.000132844
CBR3	5.80871	11.0939	0.933477	1.32373e-06	3.33095e-06
ACSL1	29.2158	38.4591	0.396577	0.00192336	0.00307259
FADS2	32.9875	13.2537	-1.31552	1.61219e-11	8.33143e-11
TK2	5.98232	6.12704	0.0344844	0.548951	0.571206
GLS	5.71691	5.44896	-0.0692549	0.0853973	0.102583
ASMT	1.60283	1.65588	0.046977	0.00696129	0.0100755
CDO1	18.7182	5.64819	-1.72858	4.05503e-05	8.21678e-05
POLE2	1.71182	1.93259	0.175005	2.11505e-05	4.44969e-05
ALDH1A3	29.6651	63.6599	1.10162	5.58336e-10	2.31139e-09
ENTPD4	8.00666	8.83042	0.141281	0.0583873	0.0723965
ALDH3B1	3.32083	2.87834	-0.206305	9.43528e-09	3.2726e-08
NT5E	6.77157	3.66239	-0.886703	8.44162e-18	1.80557e-16
PLCB4	4.48178	5.88805	0.393719	2.66307e-05	5.52712e-05
B4GALT6	4.02139	2.81183	-0.516183	3.24252e-09	1.22389e-08
AHCYL1	27.5772	23.2143	-0.248467	5.88171e-06	1.33992e-05
LYPLA2	23.1359	31.7042	0.45454	1.72253e-08	5.74177e-08
ACP2	16.4093	20.0939	0.292245	0.000129686	0.000243557
AMPD3	4.19698	5.20274	0.309919	0.07717	0.0934291
NT5C	12.3988	11.3432	-0.128378	0.00546376	0.00814541
POLD4	7.23404	10.747	0.571059	7.46107e-11	3.59064e-10
P4HA1	11.7118	16.4557	0.490627	1.21831e-07	3.46162e-07
FAH	4.73074	5.19264	0.134405	0.0746779	0.0909842
CRLS1	10.0829	13.1584	0.384072	4.20652e-05	8.50137e-05
DUT	10.0983	12.3368	0.288858	3.53218e-06	8.36855e-06
PDE2A	4.05877	2.94809	-0.461261	4.19323e-09	1.5523e-08
PIPOX	3.10073	2.4593	-0.334362	8.01468e-16	9.64266e-15
AKR1C1	2.21103	2.14948	-0.0407308	0.000150482	0.000276542
ADO	7.9515	8.99319	0.177606	0.000681277	0.00115547
PRDX6	109.419	114.301	0.0629781	0.522554	0.545952
IMPA1	5.37753	7.6069	0.500365	8.87585e-06	1.94159e-05
PDE6B	3.49081	3.19947	-0.125727	4.86367e-10	2.04646e-09
PGM1	22.4227	16.5238	-0.440415	7.09265e-08	2.1417e-07
ALDH3B2	6.47914	12.2637	0.920516	1.38795e-06	3.46988e-06
BPNT1	9.54523	9.76864	0.0333768	0.673346	0.686724
GPX3	42.0068	19.2688	-1.12436	1.5089e-17	2.9791e-16
ADCY9	3.97128	3.05824	-0.376903	1.20822e-09	4.82037e-09
ALAD	17.8385	10.1406	-0.814858	3.68137e-19	1.28848e-17
POLR2C	16.5381	14.2824	-0.211552	3.03719e-06	7.26286e-06
PDE8B	7.91942	6.58746	-0.265673	0.00386862	0.0059104
NAGS	3.49153	2.52698	-0.466443	1.90716e-13	1.43972e-12
HYI	6.58002	5.36753	-0.293834	0.164209	0.187876
CYP2F1	1.73177	1.71923	-0.0104815	0.628731	0.646359
PFAS	4.83461	5.8264	0.269205	1.49639e-07	4.17471e-07
AK3	19.6415	17.0088	-0.207627	0.000408245	0.000719333
ALDH2	18.1545	11.1846	-0.698812	3.27025e-14	3.01962e-13
CERK	7.73005	4.40098	-0.812654	3.30921e-16	4.3188e-15
GLB1	13.1814	14.4143	0.128993	0.239582	0.265819
AGPAT1	18.1653	15.8741	-0.194508	1.59189e-05	3.41437e-05
PAICS	10.5748	17.8498	0.755281	2.24706e-17	4.11961e-16
NUDT5	6.12227	6.81662	0.15499	0.000557058	0.000961737
DHRS9	1.63009	1.65721	0.0238045	0.952622	0.955103
POLD2	18.3621	33.1244	0.851163	2.18194e-21	1.42566e-19
DPYS	4.02237	2.43949	-0.721462	8.86071e-07	2.3128e-06
GGT6	7.72738	4.38338	-0.817934	1.60803e-14	1.54773e-13
CTH	3.94749	4.44304	0.17061	0.00699183	0.0100818
PIK3C3	4.08222	3.64359	-0.163995	6.37298e-06	1.43906e-05
PCYT1A	7.93288	7.41768	-0.0968774	0.0191967	0.0257517
HIBCH	5.12811	5.30226	0.0481804	0.471205	0.496345
AK2	12.8856	15.2856	0.246418	3.37382e-08	1.08243e-07
ABAT	9.01408	10.9573	0.281641	0.0606823	0.0746412
NUDT2	17.5525	20.8973	0.251644	0.0125477	0.0173149
UGP2	13.2068	10.7512	-0.296782	1.3574e-07	3.8146e-07
UGT1A3	1.78374	2.03538	0.190394	8.54095e-05	0.000164413
HAL	1.5501	1.58024	0.0277787	0.0634537	0.0776778
DGKG	2.13251	1.85218	-0.203325	8.01912e-15	8.12463e-14
CDS1	8.45646	9.82662	0.216641	0.0117377	0.0162263
CEL	2.84696	2.55335	-0.157029	7.58704e-13	5.16993e-12
SYNJ1	2.8698	2.68667	-0.0951295	0.015124	0.0205751
ALDOC	9.42175	6.58423	-0.516982	1.94661e-14	1.85048e-13
AMPD1	1.732	1.63572	-0.0825169	0.63517	0.651305
MGLL	9.06836	6.91316	-0.391495	5.88046e-05	0.000116101
CS	16.6947	20.5105	0.296972	4.41357e-09	1.61831e-08
MARS2	3.05142	3.82962	0.327723	5.11532e-09	1.85792e-08
GART	6.05763	7.36319	0.281576	2.01115e-07	5.57045e-07
GPT	2.65134	2.86231	0.110458	0.181741	0.206402
CANT1	44.6422	76.4012	0.775186	6.88905e-13	4.73622e-12
UMPS	4.98902	5.70817	0.194271	3.12931e-08	1.01242e-07
FMO4	3.2023	2.68469	-0.254355	3.79592e-08	1.2128e-07
PYCR1	17.5741	52.0424	1.56624	1.59579e-21	1.22876e-19
CYB5R3	50.926	34.5049	-0.561602	5.43909e-15	5.89873e-14
ADH7	1.47325	1.42753	-0.0454804	0.000179796	0.000328064
NME1-NME2	2.81044	3.11473	0.148311	1.13145e-06	2.8944e-06
GLO1	103.908	146.427	0.494875	0.000627043	0.00106819
CYP3A43	1.48913	1.44566	-0.0427323	0.000938395	0.00156399
UAP1	20.9308	41.3677	0.982878	3.29413e-14	3.01962e-13
CDIPT	28.2891	29.8841	0.0791303	0.0555602	0.0693376
CHST12	3.02991	3.1859	0.0724246	0.00715187	0.0102934
AOX1	16.7291	4.52001	-1.88796	5.18902e-24	1.99777e-21
SRM	17.5067	35.6318	1.02526	1.8699e-19	7.57802e-18
PNPLA3	2.26491	2.28054	0.00992365	0.458228	0.486
CA6	1.51135	1.54847	0.0350099	0.104566	0.124445
MTHFD2L	2.68499	3.65179	0.443688	1.43692e-13	1.14065e-12
PDE3B	3.86925	5.77246	0.577132	6.0413e-06	1.37221e-05
SPTLC1	13.6193	11.6184	-0.229231	0.00120132	0.00196812
POLR1D	11.111	13.9967	0.333097	8.52712e-10	3.47401e-09
ALDH3A2	27.6138	19.8459	-0.476548	9.55172e-08	2.80719e-07
ACSL3	27.7623	39.5716	0.511341	0.00252181	0.00393075
CP	5.09962	4.5756	-0.156429	0.882292	0.889221
ITPK1	16.9703	14.3083	-0.246158	1.85536e-05	3.93561e-05
TPH1	2.02168	1.78025	-0.183477	0.493544	0.517047
TREH	1.82955	1.79937	-0.023994	0.000985312	0.00163864
SMPD2	6.91894	10.6456	0.621638	1.26864e-12	8.07319e-12
FMO2	3.21488	2.34452	-0.455477	3.85731e-08	1.22227e-07
ASL	7.02378	9.19079	0.387941	8.62991e-09	3.02047e-08
ACSL6	3.67182	1.78073	-1.04403	2.70725e-06	6.49403e-06
PRODH	2.07614	1.87158	-0.14965	1.34798e-13	1.08119e-12
NAGK	6.06384	6.37073	0.0712275	0.163637	0.187501
ALDH9A1	43.6775	37.3498	-0.225788	0.00758775	0.0108598
ACADS	8.61465	8.30813	-0.0522683	0.0365435	0.0471332
PTGDS	130.639	55.1486	-1.24419	3.07909e-12	1.76711e-11
SORD	55.0179	56.9131	0.0488593	0.635234	0.651305
SUCLG1	16.6813	15.0248	-0.150888	0.000414111	0.000728004
INMT	16.4449	8.80019	-0.902036	1.77033e-12	1.08187e-11
POLA2	3.57606	3.56479	-0.00455437	0.200294	0.22482
SULT1A2	2.16501	2.0161	-0.10281	0.527472	0.550344
PAFAH1B1	14.5649	11.8676	-0.295461	1.12751e-07	3.26386e-07
GSR	40.3827	34.0368	-0.246642	0.000131185	0.000245772
HK2	6.08784	8.88299	0.545117	1.13686e-06	2.89861e-06
GBE1	5.9905	5.78881	-0.04941	0.0792443	0.0957898
HEXB	20.9516	26.3834	0.332572	0.0313873	0.0407558
ITPKB	11.8294	10.9552	-0.110758	0.0321374	0.0416596
INPP1	5.81304	3.83991	-0.59822	1.73978e-13	1.33578e-12
MPI	6.52712	8.4134	0.366243	7.85278e-13	5.25191e-12
GOT1	17.984	15.8842	-0.179129	0.0623859	0.0764923
POLR3K	7.59933	9.33279	0.296436	2.99438e-07	8.0618e-07
PPOX	3.94988	4.94536	0.324266	7.69895e-11	3.65938e-10
PIP5K1C	14.5409	10.6961	-0.443032	1.60068e-09	6.2884e-09
PTDSS2	5.65544	7.34684	0.377486	1.16425e-11	6.09848e-11
CYB5R1	13.2799	13.0477	-0.0254536	0.500115	0.523218
AFMID	8.30087	11.5136	0.472001	2.74484e-09	1.0515e-08
ACAT1	9.5117	11.5662	0.282144	0.000477269	0.000833327
CPT1A	15.2168	14.7557	-0.0443944	0.12115	0.141987
ACP1	14.7815	17.3021	0.227155	1.72402e-06	4.29609e-06
GUSB	15.6384	25.0889	0.681956	3.87389e-13	2.78775e-12
ACSS3	3.15172	2.29999	-0.454512	1.26891e-18	3.36919e-17
ALDH3A1	2.58663	2.04162	-0.341362	3.95118e-18	9.81422e-17
DCT	1.55792	1.50375	-0.0510493	2.99354e-11	1.53669e-10
SUCLA2	13.1185	9.77579	-0.424315	2.90803e-10	1.27226e-09
MBOAT2	10.845	20.8429	0.942535	2.27794e-10	1.01388e-09
PISD	6.29886	6.19963	-0.0229095	0.461969	0.489293
TPO	1.76717	2.04756	0.21246	4.75047e-12	2.61276e-11
CHST13	1.90572	1.99808	0.0682797	8.28402e-05	0.000159867
ACADL	5.72714	7.18262	0.326696	0.637926	0.653195
UPRT	6.03047	6.48494	0.104823	0.107636	0.127116
HADHB	25.6637	29.3687	0.194549	0.00108026	0.00178881
GYS1	15.8694	17.7714	0.163309	0.00921784	0.0129285
PLCZ1	1.3491	1.24593	-0.114777	9.93611e-09	3.43085e-08
DLD	13.9387	13.2141	-0.0770087	0.0286035	0.0372668
GUCY2D	2.17249	2.37237	0.126977	0.105996	0.125952
HEXA	6.19703	5.76836	-0.103416	0.106404	0.126048
PTGES	45.6124	8.376	-2.44509	0.00365381	0.00560446
CKM	21.6469	12.5416	-0.787436	3.42577e-12	1.92543e-11
ACMSD	1.52097	1.5535	0.0305326	0.0128302	0.017673
GPX4	74.542	98.6338	0.404028	6.24357e-05	0.000122642
PDE6C	1.25369	1.31655	0.0705773	3.61359e-06	8.53516e-06
ACADVL	46.0513	48.4148	0.0722043	0.787373	0.797733
SCLY	2.04599	2.12949	0.0577117	5.51401e-11	2.70433e-10
BST1	2.80706	2.56308	-0.131179	0.00113176	0.00186209
TYRP1	1.49572	1.65788	0.148495	0.00235782	0.00370372
WARS2	5.06866	6.04935	0.255176	2.89395e-05	5.99017e-05
AGPS	4.68581	3.38751	-0.468071	7.39962e-14	6.19316e-13
CMAS	20.8656	22.23	0.091381	0.297797	0.326179
HADH	19.909	20.3836	0.0339884	0.708804	0.720976
ASS1	46.0161	20.9763	-1.13338	2.49933e-07	6.84871e-07
TXNRD1	12.9591	11.2164	-0.208348	0.0188121	0.0252798
PSAT1	9.15337	15.5175	0.761525	4.26904e-08	1.33084e-07
RDH10	7.20316	6.63139	-0.119319	0.000307143	0.000546189
ADCY1	2.74769	3.26798	0.250182	0.00242915	0.00380172
PGP	5.02966	6.26577	0.317033	5.80344e-06	1.32996e-05
DEGS2	3.35583	3.98577	0.248191	0.0286721	0.0372931
POLR2G	21.7489	24.1053	0.148407	0.014735	0.0200814
DMGDH	2.00834	1.82842	-0.135405	5.2767e-05	0.000105261
GPAM	3.14732	2.82834	-0.154168	0.000768224	0.00129156
GANC	2.82143	2.67124	-0.0789157	0.000142137	0.000263091
MAT1A	2.04996	1.72984	-0.244955	7.91196e-13	5.25191e-12
MAT2A	32.0876	28.2535	-0.183584	0.383014	0.409044
ADH6	1.4845	1.48072	-0.003676	0.000574839	0.000988005
PIK3C2B	4.96087	4.57981	-0.115306	0.00538498	0.00805133
ODC1	54.4781	99.7447	0.872565	1.17543e-06	2.97724e-06
SPTLC2	8.28791	8.99151	0.117555	0.0617261	0.0758039
G6PD	8.83499	10.4092	0.236558	4.31048e-05	8.68866e-05
PLA2G15	4.63837	5.48219	0.241134	6.51627e-06	1.45858e-05
GMPR2	15.0567	14.1817	-0.0863743	0.0437662	0.0554276
ADCY4	2.66503	2.73431	0.0370243	0.550524	0.57207
MAOA	26.6224	43.1596	0.697042	6.17744e-06	1.39901e-05
SULT1A3	1.97667	2.00503	0.0205559	0.00636111	0.00929421
PNMT	8.78357	1.9516	-2.17015	8.23601e-18	1.80557e-16
PLCE1	2.77091	2.33549	-0.246634	4.12361e-08	1.29072e-07
ASAH1	45.5589	43.8919	-0.0537783	0.151447	0.174573
CYP2A13	1.76732	1.7382	-0.0239673	3.57282e-05	7.33618e-05
AMT	6.54636	4.5437	-0.526826	4.30643e-11	2.15322e-10
CYP26B1	3.23212	2.15291	-0.586196	6.42993e-06	1.44345e-05
CA8	2.32864	2.13414	-0.125828	0.00518493	0.0077673
ALLC	1.44869	1.52494	0.0739993	2.21758e-08	7.2661e-08
PCK2	7.62764	7.08949	-0.105554	0.284437	0.313328
LDHB	66.1977	40.5422	-0.707358	2.78653e-10	1.22607e-09
PDE6D	5.71563	5.84869	0.0332021	0.368276	0.394399
POLD3	4.03608	3.54136	-0.188649	1.13923e-07	3.27316e-07
PDE9A	16.824	25.9947	0.627698	7.84772e-06	1.73145e-05
ADCY8	1.68913	1.50584	-0.165709	1.62904e-08	5.47756e-08
CYP4F3	2.31231	2.02715	-0.189883	1.73977e-13	1.33578e-12
PSPH	7.34791	7.48211	0.0261128	0.703197	0.71622
EPHX2	26.08	21.3238	-0.290482	0.00834412	0.0117673
GPI	21.721	29.4948	0.441371	8.55657e-12	4.54383e-11
LPCAT1	6.20429	9.90291	0.674587	3.64881e-17	5.97783e-16
ACAA2	7.94262	5.06374	-0.64941	3.39137e-14	3.07218e-13
PIK3CD	4.11079	3.7496	-0.132681	0.000129686	0.000243557
ME1	8.31914	3.55409	-1.22695	5.97464e-18	1.39408e-16
CYP3A4	1.93112	1.96925	0.0282018	0.0655137	0.0799453
DGAT2	2.52024	2.73924	0.120217	0.0848844	0.102286
LDHA	28.2155	40.5457	0.523063	2.56303e-07	6.97361e-07
MTMR6	8.62302	7.26046	-0.248132	0.00164375	0.00265343
EPHX1	60.2319	57.0467	-0.078386	0.0479674	0.06045
SAT2	28.8312	35.1044	0.284021	0.0108273	0.0149946
P4HA2	4.82866	3.70814	-0.380927	7.27902e-15	7.47313e-14
SULT2B1	16.1206	12.2845	-0.392071	0.00161743	0.00261643
POLR2J3	3.04429	3.00117	-0.0205799	0.00813761	0.0115183
GLUL	47.4573	32.0506	-0.566279	4.14525e-11	2.08617e-10
PLA2G4A	11.4792	3.63459	-1.65916	4.12572e-14	3.61e-13
NADK	8.99606	11.4754	0.351177	1.19306e-12	7.65544e-12
TK1	4.42056	9.0787	1.03826	1.33739e-14	1.30353e-13
FMO5	3.55272	5.34919	0.590397	0.000137867	0.00025704
AOC2	1.77453	1.9899	0.165263	6.69454e-08	2.03747e-07
HMOX2	10.4079	13.1787	0.340528	8.34547e-09	2.93425e-08
AADAT	5.19242	8.97304	0.789192	1.17509e-07	3.36365e-07
PRPS2	33.7084	16.3644	-1.04255	6.42993e-06	1.44345e-05
INPPL1	13.8848	18.7502	0.433398	7.03692e-14	5.95431e-13
ACO1	10.6794	8.07356	-0.403555	1.01364e-06	2.62797e-06
FMO1	1.56624	1.48952	-0.0724622	6.66263e-06	1.48272e-05
ALDH6A1	13.3368	18.0356	0.435438	3.22265e-05	6.63486e-05
GMPPA	9.42894	12.5633	0.414047	8.07015e-09	2.85047e-08
GSTA3	1.6016	1.87496	0.227344	0.0897689	0.107499
AHCYL2	5.91418	5.76863	-0.0359489	0.477614	0.501723
ENPP2	7.85199	5.63319	-0.479106	0.00577271	0.00849901
ACSM5	1.81802	1.66795	-0.124285	2.05355e-05	4.34404e-05
DTYMK	6.83324	9.56461	0.485136	9.23212e-11	4.30832e-10
ADCY7	2.25175	2.14922	-0.0672289	0.121944	0.1427
POLR2L	49.4717	69.963	0.499989	1.83236e-06	4.55135e-06
PEMT	13.5297	15.6771	0.212524	0.00123756	0.00202319
ACER1	3.01427	2.17747	-0.469153	7.41005e-06	1.63958e-05
OPLAH	6.10439	8.39265	0.45928	1.18117e-07	3.36854e-07
IDH1	64.6858	68.265	0.0776966	0.577278	0.59585
CAT	36.8071	24.8648	-0.565877	7.21473e-09	2.57192e-08
CD38	20.1572	8.04416	-1.32528	1.65487e-10	7.49559e-10
GNPDA1	11.7181	10.8925	-0.105402	0.0325948	0.0421816
DCTD	17.8853	20.3275	0.184661	5.50021e-06	1.26423e-05
PDE1C	1.95782	1.51528	-0.369666	1.04476e-17	2.11701e-16
ACSM4	1.631	1.66493	0.0296982	0.54025	0.562913
ALOX5	6.9076	6.10659	-0.177817	0.313377	0.341302
GNPAT	16.2008	16.8374	0.0556052	0.377382	0.403589
IDO2	1.33206	1.37279	0.0434468	0.131268	0.152914
UROD	16.3098	16.0296	-0.0250058	0.198642	0.223291
ENTPD6	19.8749	32.9458	0.729146	6.31676e-15	6.66288e-14
LCMT1	10.4693	12.2186	0.222917	1.06843e-06	2.75148e-06
PDE4D	5.85828	4.2744	-0.454755	1.7945e-12	1.088e-11
INPP5E	4.6979	5.29276	0.172005	0.00562445	0.00831253
GPD1L	30.4598	16.952	-0.84545	8.78165e-11	4.12309e-10
ACYP2	3.871	4.07446	0.0739007	0.153883	0.177115
ACER3	4.57472	6.2914	0.459697	0.0857406	0.102835
PFKM	9.02969	8.02218	-0.170681	0.00562445	0.00831253
LIPG	3.04784	1.9269	-0.661502	1.15947e-09	4.64996e-09
UGT1A1	1.65187	1.7481	0.0816887	0.0063765	0.00929906
NMNAT1	4.9937	4.65999	-0.0997808	3.86109e-05	7.84443e-05
SHMT1	5.08169	4.21021	-0.271417	6.63171e-09	2.37508e-08
ETNK2	5.91893	3.43513	-0.784973	1.95457e-24	1.50502e-21
NIT2	4.47638	5.91691	0.402513	6.34737e-19	1.95499e-17
GSTM1	24.5318	4.33425	-2.5008	5.26216e-09	1.90228e-08
DGKE	3.02255	2.63493	-0.198003	3.24933e-08	1.04686e-07
SMPD3	3.25402	4.33769	0.414704	0.000543584	0.000940584
ACSM1	3.25312	30.1769	3.21355	5.06908e-14	4.38561e-13
GPD1	2.26326	1.84874	-0.291859	0.000200331	0.000362953
CYP2E1	2.33624	1.9248	-0.279478	0.303079	0.331493
TPI1	78.4386	88.508	0.174244	0.0228656	0.0305139
DGKA	4.38116	4.03288	-0.119502	0.0153617	0.0208616
BAAT	1.40814	1.43567	0.0279244	0.0761643	0.0923568
CA9	2.26884	2.00524	-0.17818	3.59406e-14	3.18095e-13
PYCR2	15.9172	14.7632	-0.108576	0.0130571	0.0179535
PLA2G5	5.38954	4.43866	-0.280039	0.00737731	0.010598
ISYNA1	18.5858	9.1039	-1.02964	4.50422e-12	2.51322e-11
MGST1	13.8156	15.759	0.189869	0.220904	0.247232
XDH	2.56916	2.73668	0.0911312	0.470625	0.496345
AKR1B10	1.90484	1.81632	-0.068648	1.33585e-07	3.76779e-07
TYMP	6.26181	7.89582	0.334509	0.119685	0.140484
ADSL	7.39847	9.79414	0.404692	6.51892e-13	4.52214e-12
GMPS	7.63163	8.0386	0.0749522	0.192134	0.216608
RPE65	2.50042	1.61495	-0.630675	5.97845e-19	1.91809e-17
RETSAT	23.1865	20.9715	-0.144855	0.0853973	0.102583
POLR2H	8.2312	14.9403	0.860036	9.55024e-23	1.83842e-20
HAGHL	2.25634	3.27249	0.536401	3.03665e-16	4.06306e-15
NUDT9	14.142	22.3303	0.659021	5.54922e-14	4.74767e-13
CNDP1	1.67504	1.6179	-0.0500768	0.0268032	0.0352794
CKB	230.938	201.816	-0.194469	0.00547962	0.00814541
ASAH2	1.66832	1.69653	0.0241909	0.0982831	0.117149
PFKFB3	11.6772	6.75404	-0.789869	6.26876e-09	2.25558e-08
GPT2	14.6867	21.5989	0.556445	3.8865e-06	9.15169e-06
GBA3	1.56752	1.49632	-0.0670679	2.32799e-05	4.87106e-05
NME7	3.10724	2.97881	-0.0609006	0.0167718	0.0226965
ARSA	15.8621	20.5818	0.37578	0.000301608	0.000537588
MTMR7	1.59158	1.52456	-0.0620666	1.48357e-09	5.88838e-09
ACSM3	5.25237	7.24919	0.464851	0.00179857	0.00289123
GSTM4	6.80404	4.06954	-0.741525	6.20366e-22	6.82403e-20
PRIM1	3.23109	3.04932	-0.0835361	0.151179	0.174524
AMPD2	6.87656	6.99729	0.0251104	0.337973	0.365505
CYP2J2	3.21572	6.56331	1.02928	4.75186e-09	1.73409e-08
PCCA	8.44532	8.10014	-0.0602057	0.223404	0.249667
NME3	30.5831	55.9421	0.871201	3.18577e-10	1.37041e-09
PLCG1	6.94212	7.90942	0.188196	0.00767343	0.010962
AOC3	27.4707	13.5774	-1.01669	3.27991e-09	1.23197e-08
IL4I1	2.16154	2.56392	0.246291	1.15793e-05	2.50452e-05
PLA2G2D	2.6091	2.99289	0.197986	0.000833681	0.00139248
PFKFB4	3.012	3.27299	0.119888	0.0564083	0.0701686
POLR1B	4.26004	5.10884	0.26213	3.92197e-06	9.20705e-06
ADH5	39.6505	27.4615	-0.529929	9.11488e-08	2.68906e-07
POLR3G	1.95819	1.94186	-0.0120798	0.660998	0.675024
G6PC	2.76441	2.77698	0.00654809	0.00739276	0.0106004
GSTT2	2.05577	2.09977	0.0305556	0.800405	0.809871
NME5	3.02658	3.45299	0.190155	0.0246158	0.0325672
POLR2A	23.3562	21.0258	-0.151645	0.00976441	0.013596
ENOPH1	18.3952	22.9933	0.321878	2.30258e-06	5.57544e-06
CBR1	23.4886	21.1018	-0.154595	0.0980915	0.117101
AGL	7.77235	5.98492	-0.37702	2.95798e-09	1.12755e-08
PCYT2	7.693	9.32133	0.276989	0.00435879	0.00658092
CMPK2	2.79	3.09747	0.150829	0.910643	0.915398
AGPAT2	18.1082	21.67	0.259049	0.0403377	0.0515091
FLAD1	6.40855	8.2249	0.359998	9.57567e-14	7.92824e-13
PLA2G2C	1.89032	1.76179	-0.101594	2.27664e-12	1.34847e-11
PDE6A	2.38259	2.35136	-0.0190314	0.000177032	0.000323788
POLR2F	2.1303	2.11272	-0.0119552	0.00782545	0.0111379
ADCY6	7.57385	10.2953	0.442892	1.09022e-08	3.74765e-08
PGM2L1	3.36889	3.96227	0.234054	0.00214236	0.0033873
ITPKA	2.18519	2.00529	-0.123951	1.94214e-10	8.69447e-10
NANP	3.825	3.73082	-0.0359681	0.0537785	0.0674421
ACP6	3.26996	4.13571	0.338862	1.11424e-12	7.20982e-12
FHIT	2.52296	3.34591	0.407283	4.15146e-15	4.5666e-14
QPRT	7.47255	3.12381	-1.25829	3.69696e-23	9.48886e-21
MLYCD	2.74408	2.73574	-0.00438965	0.481717	0.505343
SHMT2	8.28071	14.1974	0.7778	2.95861e-17	5.10355e-16
INPP5K	9.10231	10.0697	0.145722	0.0019295	0.00307601
CHPT1	10.6972	9.68849	-0.142888	0.000627043	0.00106819
COX15	10.777	11.1768	0.0525434	0.237703	0.264115
TRMT11	4.59663	4.50258	-0.0298247	0.41896	0.446157
GLDC	2.29135	2.59312	0.17849	0.00160701	0.00260505
NANS	23.6093	35.6423	0.594233	8.79833e-06	1.93012e-05
CA2	16.9203	2.24099	-2.91654	0.187199	0.211665
ALDOB	1.58026	1.64943	0.061801	0.262145	0.290016
RFK	7.07271	9.09399	0.362651	4.74842e-08	1.47431e-07
GMDS	6.74506	14.4857	1.10273	2.9826e-17	5.10355e-16
NNMT	6.11939	10.347	0.757751	0.00108026	0.00178881
ME3	4.69582	6.23898	0.409932	2.57571e-05	5.36027e-05
AKR1A1	29.8529	45.2169	0.598991	2.26835e-15	2.64641e-14
DDC	2.26321	3.21689	0.507297	0.0388886	0.049907
CHKA	11.1093	13.0072	0.227541	0.00809234	0.0114753
UGT2B28	1.4837	1.5152	0.0303119	0.024463	0.0324209
HAGH	7.43553	8.34529	0.166527	0.00681563	0.0098833
ACACA	11.5942	20.9321	0.852305	2.60167e-12	1.51764e-11
PKLR	1.80261	1.82413	0.0171218	0.0145094	0.0198089
PLA2G4B	2.06593	2.11166	0.0315837	0.000595215	0.00101848
MGAM	2.12657	1.54835	-0.457795	2.01177e-06	4.94909e-06
MAOB	42.3436	22.9448	-0.883978	1.89436e-12	1.13958e-11
MDH1	21.8618	19.6784	-0.151798	0.00156595	0.00254384
GNPNAT1	9.96559	14.5055	0.541571	2.2255e-07	6.14207e-07
DGKD	5.1178	7.72369	0.593767	1.24659e-13	1.02115e-12
LRAT	1.95996	1.84285	-0.0888868	1.86698e-06	4.62242e-06
GLS2	1.90718	1.78068	-0.0990109	4.21717e-09	1.55369e-08
SPHK1	2.50938	2.84156	0.179351	0.0056571	0.00834476
ADCY5	8.51574	4.3764	-0.960386	1.71534e-13	1.33578e-12
POLR3H	7.52959	9.36423	0.31459	1.31021e-13	1.06196e-12
ASPA	2.75398	1.61022	-0.77426	2.22181e-21	1.42566e-19
POLR2K	19.3381	20.4268	0.0790122	0.357828	0.384815
OXCT2	2.33907	2.18401	-0.0989518	0.00012433	0.000234642
PHGDH	25.6055	22.2769	-0.200905	0.0136924	0.01876
IPPK	2.44908	2.53581	0.0502098	0.058891	0.0729036
ENTPD1	5.095	4.52105	-0.172425	0.00288098	0.0044456
AGPAT4	2.31793	2.13165	-0.120866	2.41186e-06	5.82172e-06
ACSL4	7.43436	4.15525	-0.839274	1.35107e-15	1.6005e-14
PAFAH2	8.72272	8.59678	-0.0209812	0.740626	0.752351
METTL2B	4.83046	5.37994	0.15543	6.45257e-08	1.97162e-07
RDH12	2.18824	2.72576	0.316884	0.00269176	0.00417874
HADHA	49.7767	48.8448	-0.0272652	0.344672	0.372226
CHKB	2.76767	3.11537	0.170732	0.00205606	0.00326425
BHMT	1.7206	1.66693	-0.0457212	0.133234	0.15497
GPD2	7.7456	7.69698	-0.00908332	0.603971	0.622567
AANAT	1.7005	1.7442	0.0366124	0.0281783	0.0369001
GSTZ1	4.91526	6.98573	0.507144	1.70377e-08	5.70392e-08
GFPT2	3.80457	3.03838	-0.32443	3.814e-05	7.76926e-05
GFPT1	19.9007	25.6485	0.366055	0.000138394	0.0002574
GSTA1	12.9801	7.45352	-0.80031	0.00229961	0.00362106
ACAA1	12.3392	13.4835	0.127945	0.201956	0.226355

## Sheet: Table S3
Table S3 Screening of differentially expressed metabolism-related genes in MSKCC
gene	conMean	treatMean	logFC	pValue	fdr
AKR1B1	13.5158	10.7382	-0.3319	8.77769e-09	1.90183e-07
DEGS1	66.6576	69.0282	0.0504144	0.00497157	0.0148444
GALE	6.46357	6.42138	-0.00944922	0.601235	0.654695
SYNJ2	5.42281	6.0664	0.161799	0.042774	0.086469
ALDOA	106.409	101.667	-0.0657592	1.2438e-07	1.61694e-06
SEPHS1	13.1092	12.8965	-0.0235984	0.532358	0.598991
ADA	2.35403	2.61813	0.153406	0.0210116	0.0491823
PYGM	9.26006	3.85785	-1.26322	1.20814e-12	2.5522e-10
HNMT	9.10074	7.61039	-0.258013	0.00116494	0.00418883
CDS2	8.43393	6.64143	-0.344711	4.24994e-09	1.15845e-07
GCLC	7.66099	6.54796	-0.226484	0.00398513	0.0122899
ALDH1A1	34.7283	28.9597	-0.262062	0.000145097	0.000677385
CTPS2	6.9169	7.07862	0.0333437	0.563647	0.623405
LCMT2	3.4994	3.6546	0.0626058	0.0764863	0.1381
LCLAT1	4.42448	6.13826	0.472322	6.46793e-05	0.000333256
CKMT1A	2.9138	2.68232	-0.119425	0.0371027	0.0770315
PDHB	12.6777	12.3028	-0.0433076	0.418857	0.494321
PNLIPRP1	1.50228	1.56151	0.055783	0.0791245	0.141954
NPR2	5.76204	3.68509	-0.644882	1.15039e-11	1.08009e-09
PGM3	13.7802	17.4103	0.337349	0.000894679	0.00334515
PDE4C	2.21631	2.27635	0.0385612	0.0367486	0.0766729
SGPL1	14.598	15.4463	0.0814879	0.000645474	0.00260969
CYP2A7	1.65412	1.70983	0.0477923	0.086763	0.150235
HK1	26.9802	24.0126	-0.16811	2.95284e-07	3.24045e-06
SDS	1.90521	2.88513	0.598687	0.000118014	0.000560254
CA7	1.57838	1.6241	0.0411969	0.208172	0.294648
DGAT1	8.93572	9.52998	0.0928881	0.338482	0.424358
PRPS1	17.0628	18.1852	0.0919062	0.0684034	0.127878
GMPR	48.9807	46.9086	-0.0623607	0.280798	0.371904
LPCAT3	7.66342	8.85224	0.208055	1.70483e-05	0.000105925
BDH2	7.18074	4.5572	-0.655987	1.34378e-09	4.36728e-08
CHIT1	2.12331	3.1183	0.554448	0.0253868	0.0578216
CKMT2	4.55942	2.83501	-0.685494	8.91237e-06	5.99544e-05
POLR1C	8.84707	9.27343	0.0679044	0.242578	0.332217
POLR3A	4.94654	5.09776	0.043443	0.45109	0.524307
CYP4F2	4.82944	3.63695	-0.409125	0.0201733	0.0478833
ALDH1A2	6.06866	3.66103	-0.72913	7.38815e-11	4.45927e-09
GSTA4	15.7036	15.3807	-0.0299801	0.511998	0.579168
CA5A	1.47277	1.52258	0.0479857	0.136334	0.21453
GCK	1.84013	1.89915	0.0455447	0.136334	0.21453
HGD	19.4775	19.5339	0.00416861	0.831044	0.853259
AGMAT	3.33478	4.04677	0.279179	1.92855e-05	0.000117239
RENBP	3.3798	4.26416	0.335323	0.052399	0.102731
IMPA2	7.71027	9.01706	0.225877	0.00528228	0.0156067
TXNDC12	15.6422	17.1582	0.13346	0.00210449	0.00705671
TRDMT1	2.58495	2.70612	0.0660898	0.0299495	0.0657334
GOT2	37.3583	35.1963	-0.0860021	0.00886947	0.024735
LCT	1.51645	1.56371	0.0442738	0.258721	0.350351
PLA2G2E	1.83076	1.86702	0.028298	0.298628	0.390017
POLR1A	5.04505	5.6574	0.165272	0.0163177	0.0409153
INPP5J	4.62344	3.94669	-0.228325	0.0726637	0.13233
DNMT1	5.21574	4.96002	-0.0725276	0.0336886	0.0720679
PGS1	5.63745	5.02451	-0.16606	1.89496e-05	0.000116879
AMY1C	2.01304	1.75965	-0.19409	1.70771e-08	3.07025e-07
NAT1	3.56522	3.47304	-0.037795	0.444038	0.518999
NME6	4.57246	4.73179	0.0494176	0.33651	0.424358
HK3	1.98134	2.08198	0.0714786	0.245748	0.335472
GATM	3.93181	2.56488	-0.616306	1.06471e-10	5.99789e-09
NMNAT3	3.51856	3.40544	-0.0471481	0.603962	0.655132
PDE6H	1.5918	1.6714	0.0703971	0.45109	0.524307
OXCT1	13.4196	13.7059	0.0304551	0.877109	0.891886
PDE5A	11.8342	7.54565	-0.649241	2.46826e-05	0.000144839
ENPP6	2.86749	2.48096	-0.208886	0.00249305	0.0081024
UGT1A10	1.667	1.84016	0.142579	0.593085	0.648327
FBP1	42.9666	47.4158	0.14215	8.161e-06	5.56132e-05
ME2	5.63784	5.25221	-0.102217	0.119676	0.192622
ALOX15	2.30015	3.91212	0.766223	1.5329e-05	9.73949e-05
CPOX	4.43674	5.13556	0.211022	0.000159478	0.000740435
TH	1.95221	2.01655	0.0467838	0.121549	0.195264
INPP5A	15.1389	12.4817	-0.278438	6.95744e-09	1.58893e-07
PLA2G4E	1.746	1.83777	0.0739027	0.0460875	0.092066
SMPD4	8.42712	8.60149	0.0295464	0.550503	0.613687
ADH1B	2.22787	2.2661	0.0245512	0.920481	0.930391
NAT2	1.33698	1.31493	-0.0239982	0.755628	0.789253
KHK	2.62971	2.77594	0.0780754	0.295003	0.386477
NT5C2	8.05824	8.68796	0.108553	0.199808	0.286166
GGCT	26.5959	32.4598	0.287448	4.56183e-09	1.1681e-07
DHRS4L2	7.47057	6.05685	-0.302651	8.93995e-06	5.99544e-05
GLUD2	3.02294	3.15322	0.0608727	0.0271117	0.0609293
PDE4A	4.08795	3.296	-0.310658	0.000475912	0.00198101
PIK3CB	7.23429	8.2289	0.185848	0.0708121	0.130647
MCEE	8.67077	9.21158	0.0872881	0.0853316	0.148365
DDO	2.48186	2.3974	-0.0499516	0.38802	0.467727
NEU1	18.989	18.5999	-0.029869	0.603962	0.655132
LDHAL6B	1.48162	1.51923	0.0361636	0.071425	0.131205
LPGAT1	7.70329	8.38305	0.122	0.0726638	0.13233
UGT2B7	1.35591	1.906	0.491288	0.174207	0.261931
GSTK1	19.5921	18.3968	-0.0908212	0.0374598	0.0773925
PIK3CA	3.95796	3.63845	-0.121434	0.0632296	0.119796
CES2	10.7069	9.68278	-0.145044	0.000164563	0.000759868
PNPT1	5.10809	5.9922	0.230301	0.00224684	0.0074454
CPT1C	2.11702	2.14567	0.0193902	0.734888	0.77429
DNMT3L	1.59161	1.65167	0.053435	0.0340174	0.0725877
ETNK1	6.88092	7.63337	0.14972	0.0353605	0.0745128
ADCY10	1.3958	1.42719	0.0320903	0.326762	0.416461
DGKZ	5.99573	5.36684	-0.159862	0.0017722	0.0060628
MDH2	55.0075	56.647	0.0423713	0.0191289	0.0459203
GCAT	23.734	24.1713	0.0263423	0.313425	0.402499
ADK	8.21931	7.73953	-0.0867721	0.237876	0.326838
GSS	30.9225	30.188	-0.0346813	0.394509	0.473523
HMGCS2	29.9229	30.0568	0.00643946	0.904957	0.916893
PIK3CG	1.86786	1.98604	0.0885138	0.474948	0.543073
CA12	4.14851	2.90404	-0.514533	2.39694e-07	2.81307e-06
MTMR2	8.65128	8.46076	-0.0321256	0.806708	0.832318
PAPSS1	25.8151	27.9962	0.117015	0.00949891	0.0263166
GRHPR	14.9167	14.5576	-0.0351544	0.462933	0.534397
MIOX	2.04486	2.12971	0.0586528	0.17745	0.26492
PLA2G6	5.56228	5.17725	-0.103489	0.107193	0.176565
PFKFB1	1.59385	1.62895	0.031425	0.416607	0.493044
TAT	2.58245	2.641	0.0323468	0.000221088	0.000973019
PCYT1B	2.84534	2.90543	0.0301521	0.19572	0.282224
SGMS1	8.38232	9.72187	0.213884	0.0128516	0.033621
PLD1	2.3239	1.98866	-0.224751	1.32615e-07	1.69787e-06
CA5B	3.95311	4.61972	0.224816	2.6052e-06	2.11672e-05
GGT5	5.52554	6.25793	0.179569	0.228666	0.319377
CHDH	5.49294	8.08136	0.557018	3.414e-07	3.6985e-06
KYNU	1.31572	1.38727	0.0764018	0.0610363	0.116424
NME2	20.2658	22.2021	0.131649	0.00790284	0.0224091
AGXT	1.92386	1.97424	0.037296	0.19572	0.282224
PRODH2	1.77488	1.83463	0.0477656	0.0660625	0.124327
RRM1	12.8063	12.381	-0.0487252	0.20676	0.293142
DLAT	8.24012	8.03781	-0.0358637	0.782553	0.811359
ATIC	16.1684	15.2578	-0.0836286	0.0997279	0.16854
ADCY2	3.67124	2.60325	-0.495955	6.36264e-08	9.43234e-07
PDE7A	5.08365	5.46375	0.104027	0.273873	0.366755
ACO2	21.7586	20.2128	-0.106322	0.0144935	0.037
AKR1C2	2.19335	1.95662	-0.164777	0.00142961	0.00499181
ACOT12	1.56699	1.61191	0.0407749	0.151351	0.233379
IMPDH2	73.6346	77.91	0.0814237	2.86672e-06	2.28526e-05
PMM2	2.95978	3.68948	0.317924	2.50572e-05	0.000146023
KDSR	7.75486	7.18311	-0.110491	0.0271117	0.0609293
PLA2G12B	1.62921	1.67428	0.0393691	0.179979	0.26728
DNMT3B	1.96052	2.1498	0.13297	0.0302469	0.0660429
PHOSPHO1	1.82971	1.89493	0.0505259	0.193029	0.280739
CAD	5.68447	5.99827	0.0775219	0.465323	0.535692
AACS	4.05947	4.53199	0.158855	0.00994037	0.0272715
GNPDA2	3.82455	3.819	-0.00209297	0.849413	0.868951
AKR1C4	1.52391	1.4854	-0.0369277	0.0195341	0.0466279
MTHFD2	6.18005	10.7095	0.793197	3.63401e-12	4.03109e-10
AGPAT3	8.91555	9.75495	0.12981	0.0444047	0.089338
CYP3A5	5.20045	2.47938	-1.06866	1.1032e-09	3.82895e-08
LPCAT2	5.52071	3.08076	-0.841565	5.76977e-09	1.39299e-07
RDH16	3.54543	3.59674	0.0207288	0.780974	0.811359
NME4	56.958	57.5551	0.0150455	0.522127	0.589049
B4GALT1	27.5756	25.9197	-0.0893433	0.227156	0.31832
UCKL1	11.005	10.9331	-0.00946829	0.514521	0.581244
GUK1	28.0103	26.9138	-0.0576086	0.0100536	0.0274927
HPRT1	12.5134	13.8277	0.144082	0.0758381	0.137223
SAT1	167.611	171.712	0.0348669	0.000723722	0.00285769
PLD2	8.58857	7.98057	-0.105926	0.017581	0.0431858
PLA2G1B	1.79312	1.87589	0.0650986	0.16401	0.249708
GAA	35.8782	37.5297	0.0649271	0.0514612	0.101363
LDHAL6A	1.76875	1.81052	0.0336748	0.0702035	0.129807
PLA2G3	1.82523	1.86643	0.0321984	0.405468	0.484612
POLR1E	10.164	9.12402	-0.155729	0.00221768	0.00737771
LYPLA1	13.5241	19.3195	0.514519	1.11742e-07	1.52293e-06
PAFAH1B3	17.3963	18.7653	0.109289	0.0122966	0.0324708
PFKFB2	2.89675	3.77586	0.382369	0.000112485	0.000540055
PDE7B	3.57164	2.4707	-0.53167	4.04793e-11	2.85041e-09
SPHK2	4.70192	5.14118	0.128848	0.0260434	0.0591576
ALDH1B1	19.5094	19.8433	0.0244861	0.437107	0.513707
APRT	64.9997	65.7024	0.0155138	0.494523	0.560902
MGST2	21.5114	21.956	0.0295134	0.462933	0.534397
AKR1C3	3.2928	2.761	-0.254125	0.00236631	0.00778029
COMT	24.6487	22.8466	-0.109533	0.00265921	0.00860934
NOS3	3.01917	3.41723	0.178678	0.0689992	0.128707
ACACB	4.78465	3.26573	-0.551007	6.63553e-14	5.60702e-11
CES1	15.6685	9.04805	-0.792193	1.26652e-08	2.61027e-07
PCCB	7.75626	8.52614	0.136531	0.084623	0.147436
FTCD	2.28125	2.30094	0.0123955	0.534931	0.601086
SULT1A4	2.00138	1.99272	-0.0062558	0.280798	0.371904
POLR2E	23.7693	23.4147	-0.0216807	0.132262	0.209684
AMDHD2	4.69653	5.36053	0.190779	0.0151349	0.0380625
ENTPD5	25.7411	31.7017	0.300483	5.2112e-05	0.000275216
POLD1	3.86783	4.35236	0.170275	0.034349	0.072927
PAFAH1B2	14.2085	12.5704	-0.176721	7.62449e-05	0.000381224
GALK1	4.86848	5.47014	0.168105	0.0408072	0.0830893
PDE1B	1.87949	1.86611	-0.0103106	0.72019	0.761653
PAH	1.47685	1.90449	0.366881	0.0505308	0.0997628
PAPSS2	4.50854	3.93282	-0.197096	0.0684033	0.127878
PIP4K2C	15.689	14.4776	-0.115932	0.154727	0.237717
AMY2B	2.91896	2.1193	-0.461866	1.3909e-08	2.73329e-07
SGMS2	5.76235	6.19255	0.103877	0.302283	0.391162
CA13	2.83812	3.32763	0.229559	0.00886947	0.024735
SMPD1	24.4061	24.0766	-0.0196106	0.679598	0.725076
HAAO	5.55934	3.95596	-0.490886	5.24152e-06	3.85138e-05
PLCB3	8.89828	8.32467	-0.0961341	0.0201558	0.0478833
HMGCS1	15.7043	11.8857	-0.401943	0.00129987	0.00457661
PDE4B	6.99287	6.5242	-0.100083	0.708498	0.751168
DGKI	1.63012	1.58428	-0.0411554	0.0732898	0.133183
CYP2S1	2.39379	2.50655	0.0664062	0.263705	0.35596
DCK	5.39098	6.66136	0.305268	0.000189391	0.000865055
ALOX12	1.97959	2.08818	0.0770473	0.0797955	0.142552
DNMT3A	3.93348	4.28829	0.124597	0.0299495	0.0657334
MPST	10.537	11.2016	0.0882401	0.174947	0.262576
DAO	1.62334	1.68013	0.0496079	0.185118	0.272517
ARG1	1.44962	1.59324	0.136291	0.38373	0.465211
AGK	5.27112	5.53891	0.0714929	0.354524	0.439256
SMS	161.584	165.327	0.0330333	0.00662928	0.0191186
PDE1A	1.92354	2.51043	0.384168	0.00207703	0.00699238
CA3	8.86155	9.5028	0.100794	0.545287	0.609481
UCK1	16.9066	16.3562	-0.0477457	0.0919265	0.157243
PLA2G2A	601.828	604.633	0.00670781	0.282548	0.373052
ACY1	3.20188	4.08248	0.35053	1.66981e-06	1.46978e-05
POLR2D	7.11797	7.84511	0.140328	0.00172559	0.00592734
GMPPB	9.47238	10.006	0.0790659	0.458175	0.530354
AK7	1.62045	1.60501	-0.0138073	0.858626	0.876255
PLA2G12A	12.8872	15.2439	0.242288	3.65681e-05	0.000204636
PRPS1L1	1.8026	1.80345	0.000681527	0.880197	0.89395
AMY2A	2.105	1.81296	-0.215471	2.04733e-08	3.46e-07
SRR	3.81581	3.49808	-0.125429	0.0134285	0.0347007
UROC1	1.72201	1.78118	0.048738	0.062125	0.118233
HCCS	7.34384	7.33352	-0.00202839	0.812777	0.836536
CYP4A22	1.78039	1.80939	0.0233155	0.576941	0.635612
MTHFD1L	2.5279	4.02619	0.671478	1.58833e-05	9.94175e-05
PFKP	17.4466	13.1404	-0.408934	7.71521e-07	7.49351e-06
ACSS1	14.0433	15.9451	0.183239	0.00360672	0.0112877
AK5	2.19739	3.40858	0.633384	0.0832185	0.145894
NT5C1A	1.74689	1.8017	0.0445718	0.244159	0.333842
CYP2U1	7.09612	6.27931	-0.176426	0.0343481	0.072927
GCDH	8.33372	8.69334	0.0609497	0.282548	0.373052
NAMPT	9.4763	13.6683	0.528438	0.000566847	0.00232517
AMY1B	2.01392	1.7605	-0.194019	1.70771e-08	3.07025e-07
POLR2B	12.9425	13.4462	0.0550769	0.263705	0.35596
UCK2	4.6756	7.01916	0.586148	6.33717e-09	1.48747e-07
POLE4	11.8318	10.5743	-0.162108	0.00207703	0.00699238
ADCY3	5.44371	4.29943	-0.340444	7.25844e-05	0.000369481
PDE3A	5.30322	3.85153	-0.461438	0.000833922	0.00315993
DHRS4	7.73725	6.79251	-0.187876	0.000253813	0.00110552
ACER2	3.5483	4.17789	0.235648	0.0804712	0.143456
PTGS2	13.1982	11.9512	-0.143183	0.547278	0.610898
PNLIP	1.34984	1.46952	0.122559	0.138406	0.21618
GAL3ST1	1.96193	2.04687	0.0611469	0.284305	0.374786
CYP26C1	1.88519	1.92742	0.0319617	0.138406	0.21618
NEU3	6.58342	5.0326	-0.387533	0.000946213	0.0034763
LCAT	4.94474	3.70927	-0.414761	2.41262e-06	1.99869e-05
CYP1A2	3.0446	3.11404	0.0325319	0.000359248	0.00153315
GGT1	21.3185	23.4285	0.136164	0.136334	0.21453
RRM2	2.01808	3.38902	0.747886	3.47453e-05	0.000195732
BDH1	5.76321	7.56023	0.391557	4.89594e-09	1.21679e-07
L2HGDH	3.37	3.91226	0.215254	2.36666e-06	1.98002e-05
CSAD	8.83219	6.38484	-0.46812	7.26355e-07	7.3676e-06
ADH4	1.42078	1.40852	-0.0125002	0.785562	0.81348
DHODH	3.5969	3.97288	0.143432	0.000618216	0.00252364
ALOX12B	2.0957	2.14001	0.0301833	0.791588	0.817716
POLR2I	18.4126	17.3432	-0.0863253	0.0346834	0.0734523
P4HA3	2.94729	3.10837	0.0767718	0.628756	0.676814
PDE6G	2.0031	2.09366	0.0637927	0.190365	0.277342
PLCD1	5.82887	5.20453	-0.163449	0.0149723	0.0378789
DHRS3	57.8867	53.4206	-0.115834	2.23375e-06	1.88752e-05
UGT2B10	1.46345	1.54392	0.077225	0.233239	0.323093
DBH	2.31826	2.88433	0.315193	0.202871	0.28957
GUCY2C	1.44169	1.4852	0.0428987	0.568947	0.628444
NPR1	2.52354	2.63777	0.0638679	0.612178	0.661497
TPH2	1.37498	1.42407	0.0506104	0.0758381	0.137223
GGT7	11.506	9.21042	-0.321043	5.69867e-07	5.94491e-06
POLR3C	7.10386	6.85332	-0.0517993	0.139451	0.21741
LTA4H	11.1585	11.4284	0.0344728	0.558371	0.618379
NUDT12	6.68198	6.33936	-0.0759372	0.631538	0.678943
FTH1	110.887	109.379	-0.0197538	0.0107571	0.0291337
ACADSB	14.1291	15.8952	0.169924	0.0144935	0.037
GALK2	3.70427	3.82482	0.0462041	0.612178	0.661497
HEMK1	3.6723	3.54607	-0.0504653	0.166394	0.25243
MIF	45.987	44.9177	-0.0339429	0.103822	0.172696
PCK1	1.60822	1.65882	0.0446944	0.250558	0.341487
LAP3	15.7068	16.713	0.0895761	0.0299495	0.0657334
GCLM	4.62056	4.9076	0.086951	0.332588	0.421978
UGDH	27.6355	30.9408	0.162984	4.28306e-08	6.82865e-07
ACY3	3.25273	4.25646	0.388002	0.103616	0.172693
PLCB1	3.99058	3.21997	-0.309549	1.58833e-05	9.94175e-05
GSTM5	4.94759	3.15619	-0.64854	6.36224e-08	9.43234e-07
LIPC	1.15528	1.56225	0.435383	0.0360469	0.0755822
SARDH	3.17064	3.89891	0.298295	0.0787776	0.141934
HMBS	5.57731	6.18522	0.149255	0.151351	0.233379
GSTM3	12.664	9.74823	-0.377525	1.98912e-06	1.71511e-05
GK2	1.4315	1.47243	0.0406706	0.0702035	0.129807
CPT2	10.3406	11.5652	0.161468	0.000118018	0.000560254
GLUD1	74.7332	76.3788	0.0314225	0.033039	0.071038
HMOX1	3.81332	5.01555	0.395362	0.029362	0.06495
PC	8.05436	7.62757	-0.0785457	0.474948	0.543073
MAT2B	11.5586	9.8342	-0.233091	0.000527171	0.00218362
GPX7	6.21974	4.58437	-0.440133	3.03539e-06	2.37491e-05
ENTPD2	7.60509	8.77948	0.207169	0.0415845	0.0844686
NADSYN1	5.24942	4.85912	-0.111463	0.0245091	0.0562777
RDH8	1.66248	1.737	0.0632627	0.0478236	0.0948615
NPL	2.21757	2.35867	0.0889978	0.472532	0.542513
PLCD4	2.50372	2.28634	-0.131034	0.0164932	0.0412329
GSTP1	59.6281	46.3743	-0.362666	1.76221e-13	7.44534e-11
PMM1	9.06153	9.36533	0.0475741	0.94538	0.951008
MMAB	9.726	9.46969	-0.0385282	0.398871	0.478079
INPP5B	3.87372	3.72677	-0.0557942	0.0482662	0.095515
PI4KA	10.1821	9.23145	-0.141402	0.02766	0.0618324
KMO	1.57821	1.62222	0.0396766	0.0957636	0.162165
EARS2	6.31677	7.13152	0.175023	0.00124766	0.00441119
TXNRD2	10.4658	11.0022	0.0721004	0.458175	0.530354
OAT	23.1457	17.5109	-0.402485	7.44685e-06	5.11593e-05
ALAS2	1.68673	1.77215	0.0712765	0.0320847	0.0696956
GUCY1A2	2.98986	2.36197	-0.34009	3.55806e-07	3.80577e-06
GNE	14.2925	16.6684	0.221863	4.10954e-06	3.04611e-05
FMO3	1.63369	1.62067	-0.0115413	0.782553	0.811359
PDHA1	12.1698	11.4264	-0.0909281	0.00662928	0.0191186
POLR3D	5.02864	4.8008	-0.0668935	0.106342	0.175506
MGST3	9.92266	7.55131	-0.394001	9.42452e-07	9.04969e-06
PPAT	2.64733	4.20405	0.667241	1.92071e-11	1.623e-09
IDH2	64.4684	62.5459	-0.0436762	0.00876827	0.0246152
PYGL	8.31949	5.73399	-0.536957	4.10788e-06	3.04611e-05
CYP2D6	2.27721	2.35027	0.0455569	0.173705	0.261642
LPCAT4	4.46542	3.97246	-0.168762	0.00856895	0.0241359
MTMR1	6.68473	5.93713	-0.171103	0.00356179	0.0111885
DGKH	2.45804	1.99693	-0.299724	1.91292e-08	3.29881e-07
ENTPD8	2.09478	2.36486	0.174958	0.0533651	0.104142
POLE	3.67029	3.724	0.0209576	0.846346	0.866864
PYGB	75.4544	70.49	-0.0981867	1.74813e-07	2.14082e-06
OTC	1.21106	1.21871	0.00909063	0.726057	0.766898
UROS	6.68013	6.40212	-0.0613273	0.255434	0.346455
GPX2	8.51058	3.76663	-1.17598	1.51217e-08	2.90406e-07
GSTO1	30.9868	29.4744	-0.0721912	0.00837369	0.0236648
PDE11A	4.64631	3.46675	-0.422502	0.00085775	0.00323571
DPYD	5.59276	3.95474	-0.49998	3.46589e-06	2.63941e-05
MTR	5.77002	5.0786	-0.184144	0.00356179	0.0111885
ACOX3	9.5777	9.06619	-0.0791838	0.255434	0.346455
NT5M	3.73759	4.39967	0.235287	0.0120272	0.0319591
CHST11	3.88835	3.26375	-0.25263	0.00418754	0.0128206
RDH5	2.10811	2.06285	-0.0313136	0.407682	0.485883
CKMT1B	3.01277	2.75539	-0.128832	0.0371027	0.0770315
IDO1	1.62477	3.09401	0.929243	6.20128e-05	0.000323462
ANPEP	70.399	64.5856	-0.124341	0.143692	0.22361
UXS1	6.12961	6.00198	-0.0303556	0.36479	0.44934
PRIM2	11.1769	12.695	0.18375	0.35046	0.435498
CHAT	1.61116	1.84086	0.192284	0.10135	0.169922
ADI1	37.6174	38.3234	0.0268226	0.236323	0.325233
GLYCTK	3.12735	3.49751	0.161385	0.0538502	0.104847
MINPP1	8.52743	9.16515	0.104047	0.138406	0.21618
NNT	7.77063	5.75909	-0.43219	4.56149e-09	1.1681e-07
CBS	2.17174	2.67183	0.298973	1.53296e-05	9.73949e-05
MTHFD1	5.96698	6.4469	0.111605	0.0942136	0.160182
NEU4	1.9474	1.99527	0.0350387	0.20676	0.293142
ALDH4A1	20.1501	18.4569	-0.126621	0.00467749	0.0140658
UPB1	1.61653	1.65039	0.0299076	0.231708	0.322558
SEPHS2	27.6134	28.4421	0.0426581	0.104657	0.173742
MTAP	3.9708	3.64866	-0.122061	0.0019446	0.00659915
ACYP1	3.74703	3.54973	-0.0780386	0.300452	0.391162
APIP	5.44544	5.33309	-0.0300765	0.555742	0.617086
HDC	1.80174	1.93746	0.104771	0.134286	0.212494
PTGS1	8.58429	3.84898	-1.15722	2.73783e-05	0.000157378
CYP3A7	1.86846	1.48148	-0.334815	6.75662e-10	2.59516e-08
CPT1B	2.07134	2.44814	0.241119	1.42785e-06	1.29519e-05
GPX1	100.615	100.187	-0.00614518	0.15701	0.240786
HPD	2.02108	1.91341	-0.0789784	0.373134	0.454976
ALDH18A1	25.0996	26.7552	0.0921561	0.0172116	0.0424017
PIKFYVE	5.9365	6.31914	0.0901147	0.272158	0.365037
IMPDH1	18.7669	20.2672	0.110955	0.00124766	0.00441119
ACADM	8.4824	9.29626	0.132178	0.0702035	0.129807
BLVRB	38.0816	36.0964	-0.0772397	0.000933078	0.00344302
ADH1C	4.10788	4.48378	0.126321	0.587638	0.645761
GAD1	1.85192	1.94382	0.0698748	0.102169	0.170618
CA4	2.36887	2.43926	0.0422482	0.91892	0.929926
PI4KB	16.5457	16.0918	-0.0401304	0.390176	0.469656
ECHS1	120.32	121.325	0.0120043	0.198439	0.284687
SULT1E1	1.56171	1.64016	0.0707088	0.016849	0.0418747
PIK3C2G	2.03991	1.38429	-0.559363	2.14223e-05	0.000128382
HMGCL	11.3048	10.1988	-0.148529	0.00610072	0.0177762
CMPK1	59.2171	62.5203	0.0783116	0.00076607	0.00301083
POLR3B	4.15014	4.28897	0.0474719	0.496999	0.562955
NOS1	2.22463	1.8818	-0.241451	1.10491e-06	1.02599e-05
AK1	4.15233	3.75816	-0.143894	0.0104	0.0283484
PIP5K1A	9.06231	9.48063	0.0651033	0.477372	0.544371
PIP4K2B	14.5502	13.1567	-0.145244	7.87814e-05	0.00039159
CA14	3.02903	1.91871	-0.658716	1.09351e-07	1.51478e-06
PIP5K1B	3.01587	1.91618	-0.654346	6.50134e-13	1.83121e-10
PFKL	19.2724	19.2007	-0.00538109	0.41213	0.489115
GAMT	24.2739	24.9984	0.0424275	0.36479	0.44934
ENTPD3	3.82199	2.50612	-0.608869	1.45614e-06	1.29519e-05
POLR3GL	11.4406	9.60294	-0.252612	1.47526e-07	1.86059e-06
PDE8A	4.40158	3.76196	-0.226536	4.33218e-05	0.000236174
PGD	26.1434	26.5424	0.0218484	0.691108	0.736426
JMJD7-PLA2G4B	3.05076	2.77119	-0.138661	0.00269364	0.00865447
PLA2G10	2.53546	2.51067	-0.0141784	0.0726638	0.13233
SGPP2	3.28797	3.10804	-0.0811896	0.105497	0.174451
CYP2A6	1.76988	1.84144	0.0571839	0.126331	0.201415
FECH	10.8846	11.8911	0.127589	0.348453	0.433641
CYP26A1	1.33793	1.53111	0.194571	0.118748	0.191859
UGT8	2.598	2.73316	0.0731694	0.011763	0.0314549
GSTO2	4.8266	4.16077	-0.214158	0.0276596	0.0618324
UGT2B11	1.38118	1.48541	0.104965	0.179979	0.26728
CDA	2.83553	3.10942	0.133024	0.332588	0.421978
DGKQ	5.39403	5.77581	0.0986592	0.215333	0.304274
GALC	6.26609	6.61933	0.0791191	0.071425	0.131205
HAO1	1.28431	1.79766	0.485135	0.0528142	0.103306
TAZ	4.99146	4.74745	-0.0723107	0.0695992	0.12954
OCRL	14.3688	14.3025	-0.00667716	0.94538	0.951008
ASNS	5.92944	7.46999	0.333213	0.000282349	0.00122351
COX10	5.06455	4.9525	-0.032277	0.321001	0.410357
TPMT	10.8688	11.9037	0.131208	4.71271e-05	0.000253646
PTEN	8.72533	7.68137	-0.183846	0.0210116	0.0491823
PLA2G7	19.7512	29.8956	0.59799	7.25819e-05	0.000369481
DGKB	1.54064	1.46622	-0.071425	0.144768	0.224457
OGDH	28.039	25.5567	-0.133732	5.66437e-05	0.000297292
ARG2	39.3787	40.9441	0.0562413	0.344442	0.429283
UPP1	2.77445	2.99206	0.108934	0.366865	0.450582
LDHC	1.37844	1.54661	0.166073	0.0144935	0.037
UGT2B4	1.86742	4.35726	1.22238	0.0146588	0.0371972
PTGIS	7.91073	8.24054	0.0589288	0.326762	0.416461
GALT	7.33453	6.47683	-0.179417	0.000145097	0.000677385
SGPP1	8.14761	9.02917	0.148216	0.0548314	0.105541
NME1	10.0043	13.3353	0.414637	2.06868e-05	0.000124859
DGUOK	25.8133	25.6617	-0.00849856	0.979699	0.98086
ITPA	15.5195	17.339	0.159938	1.05244e-05	6.89389e-05
ACSS2	8.35776	7.13647	-0.227905	9.78964e-06	6.51358e-05
GSTA2	2.85563	1.71238	-0.737805	0.00101449	0.00367918
PIP4K2A	5.34742	5.56628	0.0578699	0.711421	0.753321
DHDH	6.6973	7.19955	0.104327	0.242578	0.332217
AHCY	54.9254	55.4873	0.0146824	0.555742	0.617086
ACAT2	10.7447	9.81959	-0.129886	0.470122	0.54048
GSTM2	4.84201	3.23637	-0.581231	8.77769e-09	1.90183e-07
CBR3	8.30313	11.0339	0.410214	0.00037569	0.00158729
ACSL1	36.2626	37.833	0.0611633	0.12927	0.205326
FADS2	23.7927	13.7477	-0.791325	7.51614e-07	7.38504e-06
TK2	6.72355	5.99503	-0.165456	6.36188e-05	0.000329803
ASMT	1.60929	1.65927	0.0441307	0.114193	0.184853
SUCLG2	23.941	24.2862	0.020652	0.614928	0.663619
CDO1	5.70025	7.2114	0.339254	0.542593	0.607273
POLE2	1.72247	1.94837	0.177791	0.00388729	0.0120763
ALDH1A3	56.1062	61.2122	0.125659	2.92196e-06	2.30753e-05
ENTPD4	9.31794	8.64468	-0.108197	0.338482	0.424358
ALDH3B1	2.72807	2.95737	0.116436	0.144768	0.224457
NT5E	5.83627	3.59918	-0.697379	1.39066e-08	2.73329e-07
PLCB4	3.77086	6.1987	0.717071	3.7176e-05	0.000206669
B4GALT6	3.55565	2.80422	-0.342511	4.63415e-05	0.000251017
AHCYL1	24.7547	23.4052	-0.0808717	0.023291	0.0540684
LYPLA2	29.7863	31.1044	0.0624679	0.0183407	0.0445341
CHIA	1.57004	1.59692	0.0244851	0.494523	0.560902
AMPD3	4.43195	5.2377	0.240989	0.202568	0.28957
NT5C	13.1041	11.1194	-0.236935	5.12478e-05	0.000274079
POLD4	10.2265	10.4502	0.0312268	0.659636	0.70825
P4HA1	14.1303	16.3675	0.212041	0.0302469	0.0660429
FAH	5.3807	5.10388	-0.0761978	0.20676	0.293142
CRLS1	11.2206	13.1943	0.233762	0.0519318	0.102052
DUT	12.7225	12.0085	-0.0833268	0.105497	0.174451
PDE2A	3.6065	2.94586	-0.29191	0.000788096	0.00306885
PIPOX	2.66174	2.49265	-0.09469	0.0124333	0.0327295
AKR1C1	2.55513	2.08021	-0.29667	0.000833916	0.00315993
ADO	8.68995	8.93364	0.0398998	0.344442	0.429283
IMPA1	4.98105	7.87096	0.660091	0.000206252	0.000917277
PDE6B	2.94988	3.28082	0.1534	0.000986646	0.00360916
GLA	7.0948	7.77601	0.132268	0.0327182	0.0707082
PGM1	19.9944	16.5151	-0.275808	2.44762e-07	2.8332e-06
POLR2J2	2.78615	2.79606	0.00512655	0.812777	0.836536
ALDH3B2	7.99226	12.4328	0.637471	2.6609e-07	2.99795e-06
BPNT1	9.27774	9.83766	0.0845419	0.00670806	0.01928
GPX3	23.1308	21.0778	-0.134093	0.00521877	0.0154732
TYR	1.3124	1.33971	0.0297146	0.334546	0.42319
ADCY9	3.73081	3.03105	-0.299668	5.34025e-06	3.85685e-05
ALAD	15.4744	9.97495	-0.633497	2.13896e-12	3.61484e-10
POLR2C	16.0215	14.199	-0.17422	2.25748e-05	0.000134336
PDE8B	8.90052	6.37745	-0.48091	0.000144764	0.000677385
NAGS	2.50049	2.64087	0.0788059	0.252176	0.343138
HYI	6.43701	5.29671	-0.281295	0.00163574	0.00566475
CYP2F1	1.6805	1.72852	0.0406474	0.194371	0.281721
PFAS	4.90877	5.89176	0.263337	2.55211e-07	2.91423e-06
UGCG	8.75263	10.0888	0.204964	0.0172116	0.0424017
ALDH2	16.9672	10.8626	-0.643388	3.73586e-12	4.03109e-10
CERK	6.22745	4.43683	-0.489111	6.43534e-07	6.63154e-06
GLB1	13.8488	14.3824	0.054552	0.373134	0.454976
AGPAT1	17.0585	15.9017	-0.101311	0.00233643	0.00771204
PAICS	13.0625	17.9526	0.458768	2.34422e-08	3.88405e-07
NUDT5	7.13799	6.6757	-0.0965979	0.137367	0.215753
DHRS9	1.54449	1.67604	0.117929	0.221188	0.310988
POLD2	28.8989	32.2721	0.159273	7.41119e-07	7.3676e-06
DPYS	3.44432	2.44984	-0.491533	0.0228101	0.0531178
GGT6	4.85208	4.67962	-0.0522093	0.477371	0.544371
CTH	3.9552	4.48115	0.180118	0.0106369	0.0289008
ACOX1	13.2246	13.8044	0.0619085	0.0548314	0.105541
PIK3C3	3.85856	3.65147	-0.0795833	0.0882138	0.152124
PCYT1A	7.89918	7.3821	-0.097673	0.0333624	0.0715514
HIBCH	5.12659	5.31615	0.0523817	0.394509	0.473523
AK2	14.7036	15.1263	0.0408914	0.304121	0.39294
ABAT	9.29315	11.0606	0.251189	0.0469488	0.0935654
NUDT2	20.8349	20.5288	-0.0213569	0.455807	0.529061
UGP2	11.6364	10.8557	-0.100192	0.100536	0.169229
AMDHD1	1.64007	1.68718	0.0408563	0.18642	0.273006
HAL	1.54079	1.58483	0.0406575	0.125363	0.200629
DGKG	1.93122	1.86882	-0.0473811	0.166394	0.25243
CDS1	8.12735	9.99947	0.299067	0.000359248	0.00153315
CEL	3.04716	2.73827	-0.154204	0.386035	0.466
AWAT2	1.52566	1.58581	0.0557867	0.0934462	0.159198
SYNJ1	2.79255	2.68693	-0.0556212	0.185118	0.272517
ALDOC	9.54773	6.32988	-0.59298	1.60728e-10	7.98913e-09
AMPD1	1.50034	1.77152	0.239698	0.312038	0.401327
MGLL	8.12854	6.91989	-0.232249	0.0092848	0.0258081
PGM2	7.61173	8.11032	0.091534	0.332588	0.421978
MARS2	3.0677	3.88894	0.342218	0.000338371	0.00145879
GART	6.3526	7.41083	0.222288	0.000920112	0.00341006
GPT	2.59456	2.89023	0.155692	0.100536	0.169229
CANT1	69.4146	74.1591	0.0953851	0.000192357	0.000869206
UMPS	5.31789	5.70252	0.100746	0.0250116	0.0572758
FMO4	2.87999	2.70524	-0.0903086	0.126331	0.201415
LALBA	1.15631	1.22541	0.0837364	0.0134285	0.0347007
PYCR1	43.8795	49.7189	0.180247	1.02715e-09	3.77367e-08
FBP2	1.60201	2.07196	0.371117	0.109074	0.17862
CYB5R3	39.7316	35.3397	-0.169	6.22506e-08	9.43234e-07
ADH7	1.42089	1.43426	0.0135096	0.770552	0.802856
LDHD	8.4215	8.84107	0.0701445	0.302283	0.391162
CYP4A11	1.79873	1.82332	0.0195935	0.665316	0.712537
NME1-NME2	2.79502	3.14249	0.169052	0.000654806	0.00263481
CYP2C9	1.48448	1.52489	0.0387476	0.289621	0.381199
CYP2C19	1.52419	1.56435	0.0375139	0.268756	0.362199
GLO1	139.902	142.851	0.0300952	0.0553275	0.106254
CYP3A43	1.47417	1.44536	-0.028482	0.334546	0.42319
UAP1	32.2838	40.8118	0.338175	1.27552e-10	6.73636e-09
CDIPT	31.1547	29.4552	-0.0809263	0.00439924	0.0134201
CHST12	3.25763	3.15463	-0.0463529	0.113299	0.184031
AOX1	11.8094	4.73019	-1.31996	3.81642e-12	4.03109e-10
SRM	31.6248	34.3567	0.119539	7.17871e-06	4.97214e-05
PNPLA3	2.21397	2.29224	0.050125	0.00218887	0.00731065
MTHFD2L	3.1982	3.63026	0.182809	0.0287851	0.0638411
PDE3B	3.52654	5.99123	0.7646	1.45614e-06	1.29519e-05
SPTLC1	12.2702	11.7165	-0.0666191	0.122494	0.196409
POLR1D	13.9099	13.6867	-0.0233404	0.352493	0.437381
ALDH3A2	23.7284	19.9672	-0.248979	7.37857e-05	0.000373347
ACSL3	34.3458	39.2406	0.192214	0.001509	0.00524736
CP	4.93739	4.61459	-0.0975466	0.957842	0.962397
ITPK1	15.078	14.4576	-0.0606147	0.198439	0.284687
TPH1	2.36927	1.69338	-0.484541	1.31988e-06	1.21228e-05
TREH	1.71244	1.81993	0.0878304	0.0235303	0.0543255
SMPD2	8.16496	10.7037	0.390591	2.6052e-06	2.11672e-05
FMO2	3.36816	2.24791	-0.583375	1.10491e-06	1.02599e-05
ASL	8.16228	9.14447	0.163926	0.00456433	0.0138736
METTL6	3.98235	4.02213	0.0143409	0.827997	0.851165
ACSL6	1.67636	2.04402	0.286075	0.177976	0.265238
PRODH	1.86469	1.89639	0.0243243	0.494523	0.560902
NAGK	6.68761	6.27456	-0.091976	0.0448204	0.0899603
ACADS	8.23412	8.35576	0.0211565	0.673871	0.719875
PTGDS	68.3654	60.8417	-0.168207	1.04766e-07	1.47545e-06
GDA	1.40666	1.69277	0.267111	0.0327181	0.0707082
SORD	56.8779	56.6806	-0.00501191	0.740795	0.777605
SUCLG1	16.3714	14.9496	-0.131066	5.2112e-05	0.000275216
INMT	8.94148	9.63247	0.107392	0.0097174	0.026834
POLA2	3.91925	3.49749	-0.164257	3.91399e-05	0.000216165
GAD2	1.39223	1.42646	0.0350481	0.18642	0.273006
PAFAH1B1	13.545	11.8461	-0.193359	0.000810708	0.00311386
GSR	35.6059	34.443	-0.0479044	0.183823	0.271557
HK2	6.71703	8.98505	0.419704	4.18829e-05	0.000229812
GBE1	6.27519	5.71686	-0.134435	0.102169	0.170618
ITPKB	12.2693	10.7984	-0.184233	0.000882209	0.00331318
INPP1	5.1459	3.80929	-0.4339	3.09389e-06	2.39848e-05
MPI	8.00878	8.27836	0.0477624	0.275593	0.367893
GOT1	16.861	15.9298	-0.0819607	0.162827	0.248355
PIP5K1C	13.0126	10.6803	-0.284947	7.41119e-07	7.3676e-06
ENPP1	4.24834	4.21393	-0.0117347	0.587681	0.645761
PTDSS2	7.02064	7.21858	0.040113	0.340461	0.426207
CYB5R1	13.6302	12.9598	-0.0727635	0.087486	0.151177
AFMID	10.0568	11.4317	0.184872	2.86672e-06	2.28526e-05
ACAT1	11.1521	11.4129	0.0333453	0.728997	0.769042
CPT1A	16.4159	14.4839	-0.180644	0.0166702	0.0415527
ACP1	16.8033	17.1128	0.0263246	0.344442	0.429283
GUSB	21.3975	24.7329	0.208992	1.04766e-07	1.47545e-06
MBOAT7	15.3295	15.0033	-0.031024	0.109777	0.179423
ACSS3	2.96982	2.26658	-0.389858	6.2724e-10	2.52389e-08
ALDH3A1	2.05079	2.10147	0.0352148	0.437107	0.513707
DCT	1.54215	1.50278	-0.0373093	0.084623	0.147436
SUCLA2	11.3689	9.84314	-0.207901	0.0110011	0.0296995
MBOAT2	14.8017	20.9072	0.498231	1.19167e-07	1.59835e-06
PISD	6.6975	6.11425	-0.131447	0.000703374	0.00279038
TPO	1.84	2.05619	0.16027	0.0473845	0.0942116
CHST13	1.96979	1.99359	0.0173256	0.446401	0.521007
UPRT	6.82339	6.3677	-0.0997159	0.181254	0.268701
HADHB	29.2118	28.9776	-0.0116096	0.93915	0.946995
ACSM2A	1.59399	1.67726	0.0734708	0.0187312	0.0450936
GYS1	17.9933	17.5121	-0.0391102	0.296812	0.388245
PLCZ1	1.23727	1.25952	0.0257187	0.38373	0.465211
DLD	13.3879	13.2608	-0.0137635	0.84022	0.861633
GUCY2D	2.16293	2.39037	0.14425	0.0825259	0.145583
HEXA	6.61671	5.685	-0.218953	0.0203666	0.0482067
PTGES	10.8814	12.0772	0.150428	2.77979e-05	0.000158711
CKM	14.767	13.1055	-0.1722	0.00347346	0.0109928
ACMSD	1.52893	1.55493	0.0243347	0.409902	0.487841
GPX4	98.0191	96.0108	-0.029867	0.0046206	0.0139443
PDE6C	1.28415	1.31603	0.0353754	0.161651	0.247454
GSTA5	1.80358	1.61898	-0.155778	0.00102869	0.0037147
CYP1A1	1.457	2.03786	0.484048	0.113468	0.184031
ACADVL	51.216	47.5984	-0.105683	7.04797e-06	4.92193e-05
SCLY	2.05612	2.13475	0.0541458	0.00135408	0.0047477
BST1	2.48781	2.60537	0.0666126	0.275593	0.367893
TYRP1	1.40097	1.68955	0.270214	0.0389175	0.0796255
WARS2	5.47661	6.04903	0.143421	0.0170294	0.0421991
ENPP7	1.86824	1.88177	0.0104087	0.43942	0.515708
AGPS	4.00228	3.41476	-0.229037	0.00181997	0.0062011
CMAS	22.0689	22.1041	0.00229798	1	1
HADH	21.0068	20.2074	-0.0559727	0.0797955	0.142552
ASS1	29.0229	22.2339	-0.384428	5.25343e-07	5.54893e-06
TXNRD1	13.0624	11.0539	-0.240868	0.0279376	0.0622884
PLA2G2F	1.86947	1.9097	0.0307174	0.571605	0.630557
PSAT1	11.6938	15.5361	0.409877	1.47944e-05	9.54294e-05
RDH10	5.73005	6.86887	0.261525	0.000110696	0.000534501
ADCY1	3.087	3.24408	0.0716009	0.368947	0.452483
PGP	6.0912	6.15954	0.0160967	0.89566	0.908563
DEGS2	3.39716	4.02923	0.246174	0.0832202	0.145894
POLR2G	25.0191	23.6597	-0.080602	0.00269364	0.00865447
DMGDH	1.94407	1.82657	-0.0899408	0.00719867	0.0206199
GPAM	2.95277	2.84025	-0.0560471	0.221188	0.310988
GANC	2.93584	2.6372	-0.154766	9.57567e-05	0.000470433
MAT1A	1.60315	1.79056	0.159502	0.0543389	0.105072
MAT2A	28.3716	28.6572	0.0144517	0.593085	0.648327
ADH6	1.45937	1.48543	0.025535	0.696889	0.740719
PIK3C2B	4.43936	4.64989	0.0668459	0.37947	0.46137
ODC1	89.7578	96.5381	0.105062	7.50057e-05	0.000377261
SPTLC2	8.26325	9.05222	0.131563	0.0367486	0.0766729
G6PD	10.811	10.153	-0.0905889	0.0193306	0.0462729
PLA2G15	5.01806	5.47644	0.126109	0.0460875	0.092066
GMPR2	15.0745	14.1065	-0.0957521	0.0151349	0.0380625
ADCY4	2.82986	2.70809	-0.0634554	0.307821	0.396507
MAOA	40.2819	41.838	0.0546832	0.19572	0.282224
SULT1A3	2.01002	2.00134	-0.00624469	0.280798	0.371904
PNMT	2.77131	3.01938	0.123685	0.305497	0.394115
PLCE1	2.93943	2.26792	-0.374171	2.4001e-09	6.99341e-08
ASAH1	43.7571	44.097	0.0111623	0.537511	0.602383
CYP2A13	1.69995	1.74928	0.0412611	0.0911741	0.156272
AMT	5.94979	4.50612	-0.400951	3.46716e-06	2.63941e-05
CYP26B1	2.19589	2.26611	0.045417	0.752654	0.788095
CA8	1.67464	2.24475	0.422698	0.00249305	0.0081024
ALLC	1.50713	1.52013	0.0123944	0.45109	0.524307
UPP2	1.70996	1.74803	0.0317684	0.225654	0.31674
PCK2	6.84352	7.19682	0.0726217	0.407682	0.485883
CYP2C18	1.47128	1.51136	0.038778	0.236323	0.325233
LDHB	51.0078	41.3822	-0.301709	1.59291e-09	4.98523e-08
PDE6D	5.71838	5.85865	0.0349616	0.487132	0.554753
NOS2	1.84546	1.96703	0.0920346	0.558369	0.618379
OGDHL	3.0809	4.21347	0.451656	0.110608	0.180432
POLD3	4.17147	3.47523	-0.263448	2.89208e-07	3.21554e-06
PDE9A	24.1012	25.3216	0.071265	0.230183	0.320965
ALOX15B	70.03	69.3982	-0.0130765	0.755628	0.789253
ADCY8	1.46176	1.5353	0.0708093	0.17745	0.26492
CYP4F3	2.07116	2.0512	-0.0139711	0.154727	0.237717
LPL	2.46221	4.50361	0.871129	0.00542149	0.0159622
PSPH	6.83974	7.59074	0.150298	0.000636266	0.00258483
NMNAT2	1.8302	2.01876	0.141473	0.205356	0.292624
ALAS1	18.0156	17.5126	-0.0408558	0.593085	0.648327
HAO2	1.43284	1.56159	0.124141	0.10135	0.169922
GPI	29.192	28.673	-0.0258814	0.416607	0.493044
LPCAT1	8.13896	9.8257	0.271716	0.000664262	0.0026602
ALDH7A1	16.6171	16.3618	-0.0223408	0.960971	0.964395
ACAA2	7.03186	5.00869	-0.489471	1.7362e-06	1.51246e-05
TDO2	1.65159	3.22333	0.964702	0.109074	0.17862
PIK3CD	3.36807	3.86403	0.198187	0.011504	0.0309582
ME1	5.8112	3.66959	-0.663219	2.15804e-07	2.56838e-06
CYP3A4	2.3118	1.89896	-0.283806	1.98418e-07	2.39519e-06
DGAT2	2.49354	2.76207	0.147553	0.0839193	0.146815
LDHA	37.4714	39.7412	0.0848449	0.0183407	0.0445341
EPHX1	60.1285	56.799	-0.0821831	5.64648e-06	4.00947e-05
SAT2	36.2612	34.1655	-0.0858876	0.000221088	0.000973019
P4HA2	4.33256	3.71352	-0.222431	9.57567e-05	0.000470433
SULT2B1	15.0578	12.1773	-0.306312	0.000192357	0.000869206
POLR2J3	2.98503	3.00976	0.0119004	0.743754	0.779742
GLUL	35.7005	33.075	-0.110203	0.00982832	0.0270519
PLA2G4A	6.4111	4.1893	-0.613865	0.000368939	0.0015666
NADK	10.553	11.3732	0.107997	0.0720422	0.132051
TK1	7.24207	8.90619	0.298408	0.0122966	0.0324708
FMO5	3.20347	5.59436	0.804339	0.000566673	0.00232517
AOC2	1.87129	1.98865	0.0877578	0.170021	0.257008
HMOX2	12.9995	12.8997	-0.0111242	0.773547	0.804985
AADAT	6.1197	9.13334	0.577681	0.000227981	0.000998155
PLCB2	2.58036	2.65056	0.0387204	0.761587	0.794495
PRPS2	18.6327	17.8749	-0.0598947	0.0649171	0.122718
INPPL1	18.3998	18.2675	-0.0104145	0.41213	0.489115
ACO1	9.83297	8.03642	-0.291073	2.82815e-05	0.000160388
PTDSS1	10.6568	11.3986	0.0970813	0.338482	0.424358
FMO1	1.48699	1.49893	0.0115376	0.852482	0.871036
ALDH6A1	16.4975	17.809	0.110354	0.033039	0.071038
GMPPA	11.762	12.3633	0.071938	0.377351	0.459455
GSTA3	2.98563	1.6621	-0.845023	0.00514745	0.0153155
AHCYL2	5.58019	5.821	0.0609508	0.401063	0.480025
ENPP2	7.18642	5.67689	-0.340173	0.0132764	0.0345187
ACSM5	1.61574	1.69532	0.0693639	0.0282177	0.0627473
DTYMK	8.69526	9.42354	0.116041	0.0860449	0.149298
ADCY7	2.05498	2.17929	0.0847341	0.0957636	0.162165
PEMT	15.5382	15.4597	-0.00730189	0.73784	0.776432
ACER1	2.19653	2.26805	0.0462309	0.555742	0.617086
OPLAH	7.22018	8.36014	0.211491	0.00754339	0.0215343
IDH1	67.0511	68.0808	0.0219879	0.444067	0.518999
CAT	28.3863	25.5255	-0.153256	0.00100048	0.003644
GNPDA1	12.1016	10.7506	-0.170785	0.000195367	0.000878111
DCTD	20.0421	20.1055	0.00455299	0.603962	0.655132
PDE1C	1.84641	1.50136	-0.298453	1.2438e-07	1.61694e-06
INPP4A	3.33447	3.23068	-0.0456196	0.119676	0.192622
ACSM4	1.6279	1.66862	0.0356452	0.371037	0.454386
ALOX5	5.9838	6.21967	0.0557748	0.595796	0.64961
GNPAT	16.5845	16.8127	0.0197207	0.537511	0.602383
IDO2	1.23896	1.39405	0.170148	0.270454	0.363329
ACSL5	12.4364	15.1752	0.287146	0.280777	0.371904
UROD	16.6861	15.9321	-0.0667095	0.0573497	0.109639
ENTPD6	29.8041	32.0752	0.105948	0.00249305	0.0081024
LCMT1	12.7821	11.9113	-0.101789	0.042774	0.086469
PDE4D	5.51833	4.23632	-0.38142	1.17236e-05	7.62032e-05
INPP5E	5.17793	5.24756	0.0192718	0.593085	0.648327
GPX5	1.38387	1.46535	0.0825342	0.434801	0.512422
GPD1L	24.5721	16.9968	-0.531759	3.43371e-09	9.67162e-08
ACER3	5.19869	6.30766	0.278956	0.302283	0.391162
PFKM	9.75805	7.80681	-0.321861	1.01507e-05	6.70103e-05
CYP2B6	2.43059	2.50844	0.0454823	0.000103803	0.000504102
LIPG	2.06409	2.0285	-0.0250927	0.665316	0.712537
NMNAT1	4.38713	4.75057	0.114823	0.000165857	0.000761678
SHMT1	4.86986	4.18067	-0.220145	5.44052e-06	3.89596e-05
ETNK2	5.01804	3.40874	-0.557885	4.61861e-11	3.00209e-09
NIT2	5.57675	5.81994	0.0615797	0.291407	0.382954
GSTM1	11.8002	5.8781	-1.00539	1.06388e-06	1.01009e-05
DGKE	3.0593	2.59664	-0.23656	2.42022e-05	0.000143013
SMPD3	3.85716	4.314	0.161486	0.385871	0.466
ACSM1	14.4501	29.9834	1.05309	1.13282e-09	3.82895e-08
GPD1	1.68241	1.92776	0.196393	0.0228187	0.0531178
CYP2E1	2.18568	1.92087	-0.186324	0.00485199	0.0145388
TPI1	88.6482	87.3305	-0.0216054	0.0129937	0.0338879
DGKA	5.1576	3.85454	-0.420139	3.60113e-06	2.71692e-05
BAAT	1.38811	1.44204	0.054984	0.216786	0.305817
GUCY2F	1.43638	1.49181	0.0546273	0.0904266	0.155306
CYP1B1	27.2797	22.1582	-0.299993	0.0185338	0.0447861
CA9	1.94385	2.04715	0.0747007	0.0632296	0.119796
PYCR2	15.4902	14.7511	-0.0705341	0.0268411	0.0606438
GBA	11.2062	11.5716	0.0462933	0.791588	0.817716
PLA2G5	5.35229	4.39167	-0.285388	0.000777005	0.00303967
ISYNA1	13.7546	9.27079	-0.569156	4.00339e-10	1.78046e-08
MGST1	12.4434	16.3479	0.393725	0.000822135	0.00314346
XDH	2.56236	2.75137	0.102681	0.233239	0.323093
AKR1B10	1.72771	1.84368	0.0937337	0.0791245	0.141954
TYMP	7.33049	7.81907	0.0930887	0.44174	0.517712
ADSL	8.75232	9.72468	0.151984	0.00763185	0.0217135
GMPS	7.6503	8.06706	0.0765269	0.358608	0.443666
GNMT	36.6211	38.1022	0.0571959	0.693996	0.738573
RPE65	2.13447	1.61437	-0.402907	2.23375e-06	1.88752e-05
EHHADH	4.06327	5.55362	0.450787	0.0146516	0.0371972
RETSAT	22.0555	21.0084	-0.0701681	0.18642	0.273006
TBXAS1	3.94568	4.67426	0.244466	0.0543389	0.105072
POLR2H	12.7456	14.6063	0.196591	0.00398513	0.0122899
AMY1A	2.00655	1.75883	-0.190102	3.28095e-08	5.33155e-07
HAGHL	2.93374	3.2249	0.136512	0.270454	0.363329
BLVRA	19.7886	17.8836	-0.146029	2.63937e-05	0.000152758
NUDT9	19.5227	21.9464	0.168831	0.000442187	0.00184974
RDH11	216.791	218.758	0.0130314	0.149132	0.230799
CNDP1	1.60857	1.62652	0.016015	0.612178	0.661497
CKB	212.53	202.839	-0.0673341	3.1059e-11	2.38589e-09
ASAH2	1.65316	1.70213	0.0421103	0.0181481	0.0443212
PFKFB3	8.80896	6.92205	-0.347772	0.00121394	0.00432817
GPT2	19.1488	21.2892	0.152869	0.0374598	0.0773925
GBA3	1.47325	1.50908	0.0346616	0.465323	0.535692
NME7	3.14709	2.9608	-0.0880344	0.0350206	0.0739809
ARSA	19.2746	20.2988	0.0746931	0.236323	0.325233
MTMR7	1.51837	1.53362	0.0144221	0.532358	0.598991
ACSM3	4.25044	7.62727	0.843555	0.000416665	0.00175165
GPX6	1.51932	1.56253	0.0404548	0.302283	0.391162
GSTM4	5.7275	4.05684	-0.497547	1.78709e-08	3.14603e-07
PRIM1	3.15913	3.04849	-0.0514312	0.183823	0.271557
AMPD2	6.57391	7.06505	0.103946	0.0357033	0.0750479
CYP2J2	2.98412	6.89351	1.20794	1.58891e-07	1.97446e-06
AGXT2	1.53942	1.57471	0.0326998	0.33651	0.424358
NME3	54.0352	53.4233	-0.0164309	0.302283	0.391162
PLCG1	8.13967	7.75513	-0.0698189	0.0825259	0.145583
AOC3	20.1212	13.8753	-0.536195	1.21226e-08	2.56089e-07
IL4I1	2.23241	2.58731	0.212855	0.0934462	0.159198
PLA2G2D	2.25162	3.09784	0.460296	0.00547692	0.0160694
PFKFB4	3.06097	3.2845	0.101684	0.234777	0.324692
POLR1B	4.23377	5.18206	0.291585	1.92855e-05	0.000117239
G6PC2	2.03732	2.07668	0.0276124	0.12927	0.205326
ADH5	30.6049	28.2223	-0.116929	0.0378198	0.0779457
POLR3G	2.21798	1.89046	-0.230515	0.0252661	0.0577024
G6PC	2.72368	2.7866	0.0329476	0.00020152	0.000900973
GSTT2	2.05781	2.10327	0.0315243	0.628756	0.676814
NME5	3.275	3.43899	0.0704899	0.702689	0.745945
POLR2A	22.9399	20.9146	-0.133347	0.00294624	0.00939462
ENOPH1	21.4415	22.7719	0.086852	0.0046206	0.0139443
IPMK	2.78203	2.76399	-0.00938787	0.93915	0.946995
CBR1	23.1726	20.9668	-0.144311	0.0128516	0.033621
AGL	6.70465	6.0465	-0.149061	0.111527	0.181581
LIPF	2.99662	3.94111	0.395268	0.385842	0.466
PCYT2	9.49442	9.10296	-0.0607441	0.315308	0.40369
CMPK2	2.80419	3.11923	0.153603	0.366865	0.450582
FLAD1	7.60052	8.1402	0.0989666	0.0660625	0.124327
PLA2G2C	1.765	1.77606	0.00901006	0.864779	0.88147
PDE6A	2.31691	2.36213	0.0278875	0.026307	0.0595962
POLR2F	2.15927	2.10623	-0.035876	0.0140283	0.03614
ADCY6	9.32788	10.1745	0.125334	0.0205798	0.0485753
PGM2L1	3.45299	3.99365	0.209862	0.0431769	0.0870751
ITPKA	1.97111	2.03247	0.04423	0.173705	0.261642
NANP	3.57509	3.77185	0.0772909	0.0181481	0.0443212
ACP6	3.81702	4.09965	0.103053	0.176195	0.26398
FHIT	2.82672	3.35389	0.246707	0.00374462	0.011676
QPRT	3.4851	3.55788	0.0298203	0.976577	0.978894
MLYCD	2.95753	2.69392	-0.134682	0.00294624	0.00939462
SHMT2	11.5393	14.0419	0.283178	0.000907313	0.00337744
INPP5K	10.0402	9.96553	-0.0107629	0.877109	0.891886
CHPT1	11.0827	9.53114	-0.217595	0.0040852	0.0125527
GLDC	1.77028	2.76278	0.642146	0.0238599	0.0549362
NANS	32.5119	34.884	0.101598	0.0678119	0.127336
CA2	2.35339	4.08368	0.79513	0.0185505	0.0447861
ALDOB	1.5695	1.65732	0.0785477	0.189043	0.275892
RFK	7.48484	9.17623	0.29393	5.34025e-06	3.85685e-05
CA1	1.3788	1.45439	0.0769966	0.228666	0.319377
GMDS	9.33678	14.6221	0.647158	1.70771e-08	3.07025e-07
NNMT	7.28574	10.4825	0.524839	0.00621065	0.0180344
ME3	6.7337	5.98521	-0.169999	0.0889458	0.153074
AKR1A1	42.1838	44.0653	0.0629518	0.011763	0.0314549
CHKA	11.8615	13.0214	0.134593	0.0381828	0.0783117
NEU2	1.8765	1.92128	0.0340196	0.293202	0.384713
UGT2B28	1.43917	1.52662	0.0851032	0.108049	0.177629
HAGH	8.79122	8.15581	-0.108234	0.0408072	0.0830893
ACACA	15.8845	20.8508	0.392486	6.42772e-06	4.52618e-05
PKLR	1.77392	1.83182	0.0463406	0.170021	0.257008
PLA2G4B	2.18956	2.09191	-0.065821	0.00170271	0.00587262
MGAM	1.4274	1.6369	0.197579	0.189043	0.275892
MAOB	34.195	22.9317	-0.576441	2.07782e-09	6.27056e-08
CPS1	2.97582	2.17366	-0.45316	0.020792	0.0489394
MDH1	20.5673	19.7504	-0.058464	0.233239	0.323093
UGT1A7	1.72846	1.77773	0.0405471	0.474948	0.543073
GNPNAT1	11.5707	14.559	0.331443	3.27403e-10	1.53697e-08
DGKD	6.34883	7.69497	0.277425	0.000810708	0.00311386
LRAT	1.88398	1.84831	-0.0275775	0.595796	0.64961
GLS2	1.87244	1.77759	-0.0749958	0.00118107	0.00422883
SPHK1	2.52837	2.86463	0.180144	0.0543389	0.105072
PDE10A	2.34514	2.74328	0.226227	0.198439	0.284687
ADCY5	7.43611	4.27622	-0.798213	4.76956e-10	2.01514e-08
POLR3H	9.34736	9.15974	-0.0292515	0.373134	0.454976
ASPA	2.17415	1.63009	-0.415498	4.47667e-08	7.00517e-07
PNLIPRP2	1.42268	1.46487	0.0421606	0.0825259	0.145583
POLR2K	21.0208	20.186	-0.0584623	0.162827	0.248355
OXCT2	2.16027	2.20645	0.0305185	0.36479	0.44934
PHGDH	25.5987	22.0054	-0.218212	9.73173e-05	0.000475336
IPPK	2.46045	2.5408	0.0463573	0.315308	0.40369
ENTPD1	4.70242	4.55064	-0.0473326	0.418857	0.494321
AGPAT4	2.30076	2.12016	-0.117942	0.00554335	0.0162081
ACSL4	6.22667	4.12676	-0.59345	7.25203e-08	1.05655e-06
PAFAH2	8.01905	8.72196	0.121222	0.00334469	0.0106251
METTL2B	4.98302	5.39473	0.114532	0.0120272	0.0319591
RDH12	2.2782	2.75746	0.275444	0.0235296	0.0543255
HADHA	49.6373	48.7917	-0.0247883	0.280798	0.371904
INPP4B	2.90219	3.72138	0.358698	0.0317688	0.0691872
CHKB	2.80806	3.13559	0.159162	0.0568385	0.108908
BHMT	1.69949	1.66705	-0.0278017	0.194371	0.281721
GPD2	7.37228	7.76436	0.0747557	0.338482	0.424358
AANAT	1.69268	1.74963	0.0477391	0.0825259	0.145583
GSTZ1	6.20973	6.90151	0.152381	0.0818363	0.145583
GFPT2	3.44302	3.04628	-0.176624	0.0381828	0.0783117
PDHA2	1.65989	1.67351	0.0117927	0.673871	0.719875
GFPT1	22.2893	25.6542	0.202848	0.000703374	0.00279038
ADH1A	1.88224	1.90643	0.0184276	0.740795	0.777605
GSTA1	15.3528	6.596	-1.21884	0.00079327	0.00307483
ACAA1	14.0255	13.2481	-0.0822672	0.0832202	0.145894

## Sheet: Table S4
Table S4 Top 20 clusters with their representative enriched terms
GO	Category	Description	Count	%	Log10(P)	Log10(q)
GO:0044283	GO Biological Processes	small molecule biosynthetic process	93	34.44	-79.81	-75.45
GO:0055086	GO Biological Processes	nucleobase-containing small molecule metabolic process	83	30.74	-70.3	-66.24
hsa00230	KEGG Pathway	Purine metabolism	54	20	-66.21	-62.46
GO:0044282	GO Biological Processes	small molecule catabolic process	58	21.48	-48.26	-44.98
GO:0008610	GO Biological Processes	lipid biosynthetic process	62	22.96	-39.72	-36.59
R-HSA-211859	Reactome Gene Sets	Biological oxidations	39	14.44	-36.94	-33.88
GO:0006575	GO Biological Processes	cellular modified amino acid metabolic process	35	12.96	-33.15	-30.15
GO:0006091	GO Biological Processes	generation of precursor metabolites and energy	48	17.78	-31.94	-29.01
GO:0046434	GO Biological Processes	organophosphate catabolic process	29	10.74	-28.3	-25.46
R-HSA-15869	Reactome Gene Sets	Metabolism of nucleotides	25	9.26	-27.84	-25.06
GO:0006066	GO Biological Processes	alcohol metabolic process	38	14.07	-26.89	-24.16
GO:0005975	GO Biological Processes	carbohydrate metabolic process	46	17.04	-26.6	-23.91
hsa00330	KEGG Pathway	Arginine and proline metabolism	19	7.04	-25.26	-22.62
WP4222	WikiPathways	Phosphodiesterases in neuronal function	18	6.67	-22.73	-20.15
GO:0009064	GO Biological Processes	glutamine family amino acid metabolic process	19	7.04	-21.25	-18.75
hsa04070	KEGG Pathway	Phosphatidylinositol signaling system	20	7.41	-20.53	-18.06
hsa00260	KEGG Pathway	Glycine, serine and threonine metabolism	15	5.56	-19.93	-17.48
GO:0016042	GO Biological Processes	lipid catabolic process	30	11.11	-19.4	-16.97
GO:0030258	GO Biological Processes	lipid modification	27	10	-18.93	-16.51
hsa00270	KEGG Pathway	Cysteine and methionine metabolism	14	5.19	-17.3	-14.93

## Sheet: Table S5
Table S5 Protein-protein interaction network and MCODE components identified
MCODE	GO	Description	Log10(P)
MCODE_1	hsa00480	Glutathione metabolism	-30.7
MCODE_1	ko00480	Glutathione metabolism	-30.7
MCODE_1	R-HSA-156590	Glutathione conjugation	-20.4
MCODE_2	GO:0046486	glycerolipid metabolic process	-38.6
MCODE_2	GO:0006650	glycerophospholipid metabolic process	-38.2
MCODE_2	GO:0006644	phospholipid metabolic process	-36.3
MCODE_3	hsa00230	Purine metabolism	-42.4
MCODE_3	ko00230	Purine metabolism	-42.4
MCODE_3	hsa00240	Pyrimidine metabolism	-22.1
MCODE_4	GO:0032787	monocarboxylic acid metabolic process	-14
MCODE_4	ko00051	Fructose and mannose metabolism	-13.7
MCODE_4	hsa00051	Fructose and mannose metabolism	-13.7
MCODE_5	hsa00230	Purine metabolism	-22.2
MCODE_5	ko00230	Purine metabolism	-22.2
MCODE_5	GO:0034404	nucleobase-containing small molecule biosynthetic process	-20.6
MCODE_6	GO:0046394	carboxylic acid biosynthetic process	-9.7
MCODE_6	GO:0016053	organic acid biosynthetic process	-9.6
MCODE_6	GO:1901605	alpha-amino acid metabolic process	-8.8
MCODE_7	ko00561	Glycerolipid metabolism	-16.2
MCODE_7	hsa00561	Glycerolipid metabolism	-16.2
MCODE_7	ko00564	Glycerophospholipid metabolism	-14.9
MCODE_8	R-HSA-2142753	Arachidonic acid metabolism	-10.8
MCODE_8	GO:0019369	arachidonic acid metabolic process	-10.8
MCODE_8	ko00590	Arachidonic acid metabolism	-10.7
MCODE_9	hsa00670	One carbon pool by folate	-12.7
MCODE_9	ko00670	One carbon pool by folate	-12.7
MCODE_9	WP241	One Carbon Metabolism	-11.9
MCODE_10	hsa_M00131	Inositol phosphate metabolism, Ins(1,3,4,5)P4 => Ins(1,3,4)P3 => myo-inositol	-10.6
MCODE_10	M00131	Inositol phosphate metabolism, Ins(1,3,4,5)P4 => Ins(1,3,4)P3 => myo-inositol	-10.6
MCODE_10	R-HSA-1855183	Synthesis of IP2, IP, and Ins in the cytosol	-10
MCODE_11	GO:0009445	putrescine metabolic process	-10.8
MCODE_11	GO:0006596	polyamine biosynthetic process	-10
MCODE_11	GO:0006595	polyamine metabolic process	-9.7

## Sheet: Table S6
Table S6 Prognostic metabolism-related genes were identified by univariate Cox regression analysis in TCGA
id	HR	HR.95L	HR.95H	pvalue
FADS2	1.01059	1.0013	1.01997	0.0253557
CA14	0.531853	0.293939	0.962333	0.0369002
ISYNA1	1.05869	1.02251	1.09616	0.00130683
ALDH2	0.961995	0.927324	0.997963	0.03856
RPE65	0.374082	0.158047	0.885414	0.0252985
PFKP	1.05282	1.02464	1.08178	0.00020079
ENPP2	1.06635	1.01091	1.12483	0.0183674
PDE4D	0.743508	0.612185	0.903002	0.0027995
ADCY3	1.23019	1.0729	1.41053	0.00299626
LPCAT4	1.24947	1.04595	1.49259	0.0140816
PYGB	0.987425	0.979361	0.995555	0.00248738
SHMT1	1.29218	1.08187	1.54337	0.00468121
AKR1C2	1.40335	1.22871	1.60282	5.80785e-07
FTH1	1.00866	1.0037	1.01365	0.000605948
POLD3	1.5752	1.21818	2.03685	0.000530335
GUCY1A2	1.41893	1.01921	1.97542	0.0382003
CHPT1	1.05485	1.015	1.09627	0.00657999
ALDOA	1.0037	1.00132	1.00608	0.00231474
GNPDA1	1.08866	1.01975	1.16223	0.0108929
AKR1C1	1.18459	1.10802	1.26645	6.74431e-07
POLR2F	136.766	19.8005	944.664	6.10044e-07
TXNDC12	0.919838	0.865176	0.977954	0.00751443
METTL2B	1.4899	1.18412	1.87463	0.00066911
CPOX	1.31191	1.13219	1.52016	0.000304339
CTH	0.821605	0.682104	0.989635	0.0384796
CPT1B	2.35429	1.69135	3.27708	3.88513e-07
CBS	1.52667	1.13644	2.0509	0.0049669
PFAS	1.14511	1.03673	1.26483	0.00756494
POLR1A	1.17418	1.04157	1.32368	0.0086402
GART	1.14783	1.04112	1.26547	0.00561651
EARS2	1.10126	1.00299	1.20915	0.0431074
GNE	0.948245	0.92155	0.975712	0.000264713
GFPT1	0.976748	0.956345	0.997587	0.0289464
PLA2G12A	0.949162	0.906178	0.994185	0.0273418
MTHFD1L	1.16239	1.10621	1.22142	2.62118e-09
ADCY6	1.11227	1.04949	1.1788	0.000331179
LYPLA2	0.977984	0.956904	0.999527	0.0452314
OPLAH	1.07307	1.0221	1.12658	0.00450458
SDS	1.17122	1.05299	1.30273	0.00360285
LDHA	1.00839	1.00331	1.0135	0.00118811
GNPNAT1	0.946893	0.908752	0.986634	0.00928339
ASNS	1.16177	1.09498	1.23263	6.91522e-07
RRM2	1.14629	1.06278	1.23637	0.000403548
LPCAT1	1.09193	1.04574	1.14016	6.66757e-05
NME2	1.0222	1.00162	1.04321	0.0343317
SHMT2	1.03624	1.01038	1.06276	0.00576389
DEGS1	1.00225	1.00004	1.00446	0.046409
POLR2H	1.03964	1.00759	1.07271	0.0149786
TK1	1.03452	1.01535	1.05405	0.000376785

## Sheet: Table S7
Table S7 Immune cell infiltration of patients in TCGA
ID	TCGA-EJ-5505	TCGA-ZG-A9L6	TCGA-HC-A8D0	TCGA-VN-A88I	TCGA-KK-A8IA	TCGA-KC-A7FA	TCGA-EJ-7797	TCGA-HC-7738	TCGA-EJ-7312	TCGA-V1-A8MG	TCGA-ZG-A8QX	TCGA-XK-AAJP	TCGA-G9-6379	TCGA-EJ-7125	TCGA-EJ-8468	TCGA-EJ-5527	TCGA-G9-6333	TCGA-HC-7749	TCGA-G9-6338	TCGA-ZG-A9L0	TCGA-J4-AATZ	TCGA-EJ-A7NN	TCGA-CH-5750	TCGA-QU-A6IP	TCGA-J4-A67Q	TCGA-G9-6348	TCGA-YL-A8SC	TCGA-VP-A878	TCGA-EJ-5525	TCGA-HC-7752	TCGA-YL-A8SR	TCGA-FC-7708	TCGA-2A-A8W3	TCGA-G9-6362	TCGA-WW-A8ZI	TCGA-G9-6370	TCGA-G9-6377	TCGA-ZG-A9N3	TCGA-Y6-A8TL	TCGA-CH-5790	TCGA-ZG-A9L4	TCGA-EJ-5519	TCGA-XK-AAK1	TCGA-EJ-5495	TCGA-VN-A88O	TCGA-HC-8216	TCGA-HI-7169	TCGA-EJ-5498	TCGA-CH-5738
B.cells.naive	0.0518605	0.0466406	0.0895071	0.116014	0.0615105	0.0504915	0.059692	0.068481	0.115786	0.040851	0.211784	0.00104861	0.0799541	0.10234	0.0947908	0.0913963	0.0688083	0.0656935	0.110623	0.0390095	0.0612411	0.0802684	0.171762	0.0864403	0.0425489	0.044578	0.0640758	0.0519944	0.134724	0.00998308	0.0646721	0.0438543	0.0973019	0.0781215	0	0.0514165	0.118824	0.15901	0.0514213	0.0551344	0.0823158	0.0707694	0.028999	0.0960779	0.0698047	0.0735141	0.087122	0.110466	0.122317
B.cells.memory	0	0	0	0	0	0	0	0	0	0	0	0.0176076	0	0	0	0	0	0	0	0	0	0.0192514	0	0	0	0	0	0	0	0	0	0	0	0	0.0213997	0	0	0.0636332	0	0	0	0	0	0	0	0	0	0	0
Plasma.cells	0.0257828	0	0.072342	0	0.0138498	0.00946694	0.0493079	0.0285983	0.0325758	0.0756591	0.00902151	9.65e-05	0.0419439	0	0.0402094	0.0122458	0.0169654	0.0607933	0.00732878	0.00391698	0.0305703	0.0810705	0.0637638	0.0639573	0.0535071	0.0215551	0.0410427	0.0161052	0	0.0769849	0.072808	0.0146194	0.00965738	0	0.00206437	0.058745	0	0.00593214	0.0782875	0.024318	0	0	0.110337	0.0187526	0.0244441	0.0406173	0.0109313	0.0756556	0.0284542
T.cells.CD8	0.164334	0.0921389	0.145439	0.167394	0.0842574	0.154337	0.148876	0.120173	0.169633	0.239945	0.13048	0.0865189	0.200857	0.103885	0.109883	0.0392443	0.144871	0.119944	0.129957	0.124915	0.134903	0.0937535	0.200608	0.125748	0.0995813	0.206877	0.192483	0.120067	0.0366977	0.176234	0.132501	0.158203	0.108192	0.167718	0.138066	0.21718	0.205658	0.127986	0.131426	0.125382	0.103848	0.112337	0.152136	0.105343	0.192479	0.153369	0.181329	0.140878	0.0951016
T.cells.CD4.naive	0	0	0	0	0	0	0	0	0	0	0	0	0	0	0	0	0	0	0	0	0	0	0	0	0	0	0	0	0	0	0	0	0	0	0	0	0	0	0	0	0	0	0	0	0	0	0	0	0
T.cells.CD4.memory.resting	0.212198	0.249805	0.190455	0.231585	0.178914	0.152582	0.193848	0.209264	0.169813	0.265828	0.176624	0.286303	0.172638	0.204097	0.231229	0.301323	0.260603	0.193554	0.213453	0.238105	0.256773	0.200667	0.195068	0.26115	0.323301	0.281478	0.154224	0.238874	0.316552	0.106117	0.216493	0.314514	0.201875	0.268002	0.272641	0.200612	0.196828	0.208245	0.30022	0.218603	0.337442	0.313235	0.256511	0.246232	0.252446	0.182586	0.24362	0.316943	0.135293
T.cells.CD4.memory.activated	0	0	0.00747538	0	0	0.00211507	0.0196665	0	0	0	0	0	0	0	0	0.0165286	0.0162084	0	0.0303041	0	0.0120943	0	0.0427717	0.0017848	0	0.0475766	0	0	0	0	0	0.0363022	0	0.00743205	0	0.0265518	0.0643123	0.0248264	0	0	0	0	0.000211724	0	0.0326014	0.0180619	0	0.000424535	0.0167808
T.cells.follicular.helper	0.0363897	0.0420453	0.0165342	0.026926	0.0888282	0.0765965	0.0410168	0.00825601	0.0285897	0.0436241	0.0790545	0.0347417	0.00610394	0.063075	0.0345117	0.043901	0.0632798	0.0152746	0.0214545	0.0478031	0.0315313	0.0711818	0.0445045	0.0680704	0.013608	0.0140873	0.0596953	0.0242342	0.0200326	0.0337008	0	0.00268475	0.0800508	0.040045	0.0837197	0.0246479	0.0148276	0.0928221	0.0505873	0.064483	0.0181419	0.0264679	0.021252	0.053613	0.061537	0.0187633	0	0.0126712	0.0411181
T.cells.regulatory.(Tregs)	0	0.00130344	0.0194049	0.00952681	0	0	0	0	0	0	0.0150546	0	0.0136411	0	0	0	0	0.0216027	0	0.0342536	0.0140485	0.00469077	0	0	0	0	0.0225411	0	0	0	0	0	0	0	0	0	0.00591469	0.0349003	0.0195122	0	0.00779755	0	0	0.0278237	0	0	0.0267739	0	0.0106309
T.cells.gamma.delta	0	0	0	0	0	0	0	0	0	0	0	0	0	0	0.00203092	0.0281029	0	0	0	0	0	0	0	0	0.0211988	0	0	0	0.0270132	0	0	0	0	0	0	0	0	0.0179294	0	0	0.00397387	0	0	0.00246737	0	0	0.00435609	0.00660249	0
NK.cells.resting	0	0	0	0	0	0	0	0	0	0	0	0	0	0	0	0	0	0	0	0	0	0	0	0.0219314	0	0	0	0	0	0	0.022721	0.00232158	0	0	0	0	0	0	0	0	0	0	0	0	0	0	0	0	0
NK.cells.activated	0.0508805	0.0575043	0.0343724	0.0620596	0.0548516	0.0574688	0.0247764	0.0225047	0.042618	0.0538564	0.0579435	0.0665242	0.0423192	0.0504103	0.0402504	0.0298213	0.0485173	0.0257844	0.00103427	0.0454693	0.0316692	0.0385702	0.0107316	0.0163847	0.0607203	0.00807357	0.0397882	0.0572691	0.019939	0.0112721	0.0225804	0	0.0401668	0.053053	0.0357756	0.0146945	0.0123982	0.0021608	0.0527394	0.0229762	0.0280905	0.027102	0.0234247	0.0196415	0.0271135	0.0226988	0.064439	0	0.0385953
Monocytes	0.0267489	0.00393073	0.00839286	0.000365467	0.00470813	0.00957257	0.0291506	0.00644656	0.0284141	0.0172915	0.00827657	0.095102	0.0161674	0.0176792	0.0160882	0.0199901	0.00914104	0.00903025	0.00647134	0.0653455	0.0113994	0	0.00596075	0.0224213	0.02113	0	0.016909	0.0255244	0.0176633	0.0371845	0.00655036	0.0124763	0.0242984	0.00850013	0.00361291	0.00351612	0.00838424	0	0.00252414	0.084509	0.0164673	0.0264739	0	0.00510654	0.0121455	0.00747469	0.0132423	0.0140366	0.0560503
Macrophages.M0	0.0217009	0.00853612	0.0336332	0.0247081	0.0841132	0.113344	0.0380095	0.158522	0.0687811	0.0133182	0.0159093	0	0.0529232	0.0818943	0.0437156	0.0201832	0.0179363	0.0642448	0.125029	0.0351875	0.0374755	0.00511599	0.0598785	0.0868615	0.07556	0.0259072	0.0925061	0.0561017	0.0703974	0.140371	0	0	0.0103698	0	0.064788	0	0.0563546	0.039526	0.0296174	0.087028	0	0.0418851	0	0.0419124	0.0522321	0.105267	0.0184803	0	0.101425
Macrophages.M1	0.0412038	0.0355807	0.0322683	0.0170979	0.143769	0.0833712	0.090545	0.0600131	0.0173229	0.067753	0.0505743	0.0879414	0.0754648	0.055673	0.0423113	0.0709113	0.122077	0.0538972	0.058331	0.0773893	0.122496	0.0734101	0.0876684	0.0394371	0.0491256	0.0811043	0.0801557	0.0359382	0.0589136	0.0436708	0.0632816	0.0793964	0.0547428	0.120014	0.0858756	0.0517956	0.086862	0.0550371	0.0407175	0.0625235	0.0681434	0.0820556	0.0693264	0.102133	0.108752	0.0810232	0.0356428	0.0717063	0.0440888
Macrophages.M2	0.135906	0.23419	0.0903351	0.13706	0.127882	0.162227	0.0998928	0.157497	0.146117	0.0784059	0.118575	0.176985	0.163182	0.107841	0.154983	0.119486	0.10287	0.153255	0.171162	0.126646	0.138789	0.118434	0.111435	0.0645055	0.130279	0.110749	0.128914	0.143698	0.138591	0.188348	0.130112	0.10169	0.106931	0.153357	0.133964	0.112836	0.0889564	0.0356513	0.0785866	0.102858	0.150028	0.241912	0.155674	0.0910569	0.0810843	0.135415	0.101788	0.120989	0.146736
Dendritic.cells.resting	0.00683848	0.0606565	0.10827	0.0122424	0.0124689	0.00752668	0.0508616	0.0526217	0.000906244	0.0133095	0.0289023	0.0200639	0.0319693	0.0423032	0.0553433	0.0632075	0.0347456	0.0407154	6.29e-05	0.0618815	0.0389657	0.026998	0	0.0522234	0.00888665	0.0737812	0.0300067	0.0480276	0.0927495	0.00716719	0.0234928	0.106574	0.0751379	0.03247	0.00929267	0.121822	0.0260762	0.0493582	0.0190992	0.0695995	0.0722749	0.0367084	0.0139627	0.0944261	0.00682202	0.050906	0	0.0434006	0.0584437
Dendritic.cells.activated	0	0.00914086	0.00651284	0.00392837	0.0066717	0	0.00200806	0	0.015067	0.00876589	0.0143491	0	0	0.0139327	0	0.0325642	0	0	0	0.0163534	0.00993502	0.00975777	0	0.00741356	0	0	0	0.0213185	0	0	0	0.00556293	0	0	0.000859991	0.0121015	0.0236149	0.0774079	0.00631248	0	0.0152729	0.00723724	0.00117731	0.0015234	0.00421235	0	0.00452546	0.00594911	0
Mast.cells.resting	0.226157	0.158527	0.145058	0.191092	0.138175	0.120899	0.152348	0.107623	0.164376	0.0813922	0.0834522	0.127068	0.102836	0.156869	0.117636	0.111094	0.0718527	0.176212	0.124789	0.0837244	0.0681096	0.172923	0.00584789	0.081671	0.100554	0.0842321	0.0776593	0.160848	0.0667267	0.168967	0.244788	0.121801	0.191276	0.0712875	0.147941	0.10408	0.0909893	0.00557428	0.138949	0.0825861	0.0554832	0.0119982	0.166988	0.0938899	0.0743262	0.110303	0.20775	0.0423547	0.0719309
Mast.cells.activated	0	0	0	0	0	0	0	0	0	0	0	0	0	0	0	0	0	0	0	0	0	0	0	0	0	0	0	0	0	0	0	0	0	0	0	0	0	0	0	0	0.0407202	0	0	0	0	0	0	0.021574	0
Eosinophils	0	0	0	0	0	0	0	0	0	0	0	0	0	0	0	0	0.0221242	0	0	0	0	0	0	0	0	0	0	0	0	0	0	0	0	0	0	0	0	0	0	0	0	0	0	0	0	0	0	0	0.00741848
Neutrophils	0	0	0	0	0	0	0	0	0	0	0	0	0	0	0.0170174	0	0	0	0	0	0	0.00390708	0	0	0	0	0	0	0	0	0	0	0	0	0	0	0	0	0	0	0	0.00181774	0	0	0	0	0	0.0163488	0.0256162
[truncated: 341 more columns]

## Sheet: Table S8
Table S8 Cancer immune cycle of patients in TCGA
ID	TCGA-EJ-5505	TCGA-ZG-A9L6	TCGA-HC-A8D0	TCGA-VN-A88I	TCGA-KK-A8IA	TCGA-KC-A7FA	TCGA-EJ-7797	TCGA-HC-7738	TCGA-EJ-7312	TCGA-V1-A8MG	TCGA-ZG-A8QX	TCGA-XK-AAJP	TCGA-G9-6379	TCGA-EJ-7125	TCGA-EJ-8468	TCGA-EJ-5527	TCGA-G9-6333	TCGA-HC-7749	TCGA-G9-6338	TCGA-ZG-A9L0	TCGA-J4-AATZ	TCGA-EJ-A7NN	TCGA-CH-5750	TCGA-QU-A6IP	TCGA-J4-A67Q	TCGA-G9-6348	TCGA-YL-A8SC	TCGA-VP-A878	TCGA-EJ-5525	TCGA-HC-7752	TCGA-YL-A8SR	TCGA-FC-7708	TCGA-2A-A8W3	TCGA-G9-6362	TCGA-WW-A8ZI	TCGA-G9-6370	TCGA-G9-6377	TCGA-ZG-A9N3	TCGA-Y6-A8TL	TCGA-CH-5790	TCGA-ZG-A9L4	TCGA-EJ-5519	TCGA-XK-AAK1	TCGA-EJ-5495	TCGA-VN-A88O	TCGA-HC-8216	TCGA-HI-7169	TCGA-EJ-5498	TCGA-CH-5738
Step1	3.986	4.236	4.014	4.014	4.357	4.259	4.596	4.393	4.278	4.495	4.272	4.361	4.415	4.457	4.334	4.533	4.47	4.342	4.356	4.872	4.306	4.21	4.49	3.912	4.005	4.357	4.47	4.269	4.429	3.316	4.613	4.425	4.098	4.409	4.048	4.186	4.368	4.276	4.172	4.098	4.72	4.231	4.34	4.807	4.376	4.782	4.357	4.388	4.473
Step2	3.512	4.032	3.743	1.146	2.305	3.167	3.598	3.226	2.844	3.476	2.653	3.555	0.897	2.823	1.295	1.547	2.992	4.06	2.549	1.31	2.896	1.674	1.773	3.181	3.723	3.777	3.366	1.155	3.252	2.981	3.161	1.492	2.899	1.853	2.587	2.014	1.451	2.971	3.686	3.067	2.934	2.829	3.443	1.43	2.248	0.982	3.155	1.081	0.465
Step3	-3.164	-2.994	-3.665	-3.524	-2.626	-2.972	-3.401	-4.31	-2.789	-2.152	-1.64	-3.56	-1.766	-4.556	-4.427	-3.878	-3.932	-4.058	-0.896	-4.555	-2.341	-2.795	-2.176	-2.337	-1.58	-4.077	-4.212	-2.858	-3.825	-4.076	-1.863	-3.828	-2.793	-2.609	-3.022	-4.511	-2.491	-2.943	-1.46	-2.52	-4.09	-4.085	-2.752	-4.192	-3.239	-3.53	-2.331	-4.08	-4.825
Step4.T cell.recruiting	-1.139	-0.738	-0.239	0.345	-1.531	-0.044	-0.59	-0.53	0.049	-1.347	-0.634	-0.454	1.992	-0.488	-0.795	-1.168	1.22	0.096	-1.093	1.247	0.072	-0.923	1.094	0.955	1.308	-0.396	-0.425	-0.989	0.037	1.105	0.017	-0.396	0.761	-0.613	1.082	-0.007	-0.413	1.626	-0.233	-0.728	0.508	0.505	-1.36	0.676	-0.757	0.298	0.936	-0.376	-0.217
Step4.CD4 T cell.recruiting	-0.68	0.752	1.51	2.366	-0.138	0.215	1.113	-0.254	-0.135	0.102	0.658	-0.519	1.806	0.874	0.656	0.979	1.155	0.076	-0.066	1.773	0.387	0.998	0.732	0.603	1.386	1.204	0.796	0.842	-0.503	0.135	0.224	1.735	0.824	0.274	-0.214	1.75	1.086	0.668	-0.354	-0.59	1.757	0.332	-0.062	1.944	0.282	1.005	0.928	0.896	1.86
Step4.CD8 T cell.recruiting	-0.246	-0.01	0.127	-0.126	-1.257	-1.197	-0.731	0.993	-0.458	-0.61	0.078	-1.202	-0.361	0.974	0.621	-0.884	0.306	-0.773	-1.288	-0.823	-1.014	0.999	0.611	0.063	0.201	-0.662	0.284	0.83	-0.751	-1.238	0.222	-1.169	0.086	-0.808	-1.525	0.719	-0.293	0.736	-0.767	0.288	-1.34	0.107	0.6	1.231	-0.35	0.538	-1.707	-0.595	-1.454
Step4.Th1 cell.recruiting	-0.522	-0.779	-0.754	-1.862	0.074	-0.426	-0.775	1.187	-1.153	-0.705	-0.38	-0.91	-0.998	0.777	-0.152	1.027	0.665	-0.661	-0.929	-1.157	-1.052	0.303	0.347	-1.022	-0.506	-1.024	0.925	-0.482	-0.826	-1.691	-0.512	1.011	-0.643	0.209	0.964	-0.73	-0.199	-1.189	-1.301	0.201	0.544	-0.474	0.709	1.297	0.133	1.069	-1.716	-1.541	-0.347
Step4.Dendritic cell.recruiting	-0.727	0.561	-0.855	0.011	0.466	-0.102	-0.964	0.03	0.763	-1.048	-1.314	-0.276	1.233	-1.12	-0.379	1.123	0.884	0.031	-1.397	1.113	-0.331	-1.085	0.042	0.649	0.702	-0.74	-1.102	-0.604	0.274	0.553	0.254	-0.94	1.035	-1.351	0.522	-0.363	-1.302	0.685	0.055	-0.271	0.61	0.822	-1.351	-0.988	-1.261	0.143	-0.712	-0.359	-0.169
Step4.Th22 cell.recruiting	-1.1	-1.826	-0.456	-1.022	-1.587	-1.169	0.008	-0.827	-1.736	-1.13	-0.486	-0.85	0.437	-0.98	-0.787	0.654	-1.404	-1.655	-1.991	-0.808	-1.075	-0.825	-0.693	-0.127	-0.12	-0.995	-1.169	-0.806	-0.969	-1.634	-1.912	-0.521	-1.398	-1.192	-0.117	-0.325	-0.092	-1.131	-0.323	-0.46	-0.873	-0.747	-1.04	-0.296	-0.354	-1.282	-1.578	0.594	0.321
Step4.Macrophage.recruiting	0.66	0.062	-0.212	0.962	0.871	0.434	-0.18	0.888	-0.603	0.442	0.072	-0.799	1.685	0.401	1.241	-0.287	2.616	-0.849	0.325	2.518	-0.897	0.684	0.787	-0.588	1.266	0.536	0.082	0.625	-0.806	-1.2	-1.525	0.944	-1.067	-0.598	-0.985	0.423	0.296	1.004	-1.079	-1.219	1.909	-0.838	-0.795	0.179	0.482	0.795	-0.34	0.63	1.817
Step4.Monocyte.recruiting	0.817	0.837	0.334	1.163	-1.364	-0.248	0.546	0.954	-0.265	0.823	-0.147	-0.455	0.582	-0.224	0.462	0.337	0.912	-0.533	0.12	0.887	-0.192	0.569	0.045	0.507	0.971	1.092	-0.76	1.118	-0.67	-1.367	-1.06	0.739	-0.33	-1.239	-1.06	0.267	0.58	-0.229	-0.199	-0.492	1.251	-0.207	1.071	0.896	0.039	0.104	-0.138	0.566	1.05
Step4.Neutrophil.recruiting	-3.04	-3.308	-0.564	-0.97	-3.018	-0.606	0.728	-1.806	-3.525	-2.706	-0.66	-0.656	0.97	-2.38	0.955	0.193	-1.866	-3.415	-3.091	0.851	-1.462	-0.934	2.62	0.888	-1.395	-0.652	-3.208	-0.328	-1.357	-4.164	-3.383	-2.257	-2.341	-2.939	-3.295	-0.465	-0.414	-0.401	-1.208	0.311	-1.068	-2.365	-1.052	-1.381	-1.229	-0.683	-4.04	-0.946	2.773
Step4.NK cell.recruiting	-0.066	1.007	0.673	0.974	-1.111	0.206	-0.447	0.948	0.095	0.088	-1.406	-1.193	0.989	-0.818	-0.583	-1.059	2.359	-0.541	0.316	1.249	-1.069	-0.889	0.733	0.36	-0.615	-0.166	0.747	-1.259	-0.554	0.055	0.788	-0.512	0.254	-0.093	-1.285	-1.258	0.058	-0.285	-0.645	0.42	0.342	0.297	-1.122	1.205	0.361	1.512	0.002	0.049	-0.389
Step4.Eosinophil.recruiting	-2.326	-1.49	-0.552	-2.149	-2.061	-1.596	-2.755	-1.413	-1.707	-1.783	-2.486	-2.149	-1.174	-1.88	0.26	-1.875	-1.435	-1.697	-1.336	-1.341	-2.368	-1.819	-1.425	-2.02	-1.451	-2.012	-1.368	-1.294	-1.335	-1.351	-1.809	-2.029	-2.418	-1.104	-2.164	-2.376	-1.536	-0.228	-1.522	-2.06	-1.687	-2.294	-1.409	-1.452	-1.938	-1.607	-2.122	-2.452	-0.8
Step4.Basophil.recruiting	-1.342	-0.912	-0.172	-1.855	-1.348	-1.585	-1.821	-0.676	-1.914	-1.768	-2.046	-2.05	-1.555	-1.253	1.323	-1.279	-1.476	-1.182	-1.293	-1.1	-1.701	-0.913	-1.177	-1.504	-1.413	-1.87	-0.83	-0.988	-0.808	-1.578	-1.49	-1.33	-1.679	-0.851	-1.884	-1.524	-1.565	-0.303	-0.883	-1.374	-1.319	-1.393	-0.852	-0.757	-1.718	-1.538	-1.54	-1.751	-0.262
Step4.Th17 cell.recruiting	0.547	-0.945	-0.536	-0.126	-0.042	-1.454	-1.187	0.474	0.86	1.159	-0.877	-1.276	-0.189	-0.892	-0.201	0.192	-1.361	0.545	1.205	-0.554	0.684	-0.625	0.789	1.172	-0.033	-0.97	0.785	-1.296	-1.178	0.71	0.923	-0.646	-0.564	1.082	-0.924	-0.357	-1.019	-0.711	-1.117	0.811	-0.384	-0.791	0.653	-0.468	-0.838	-1.225	-1.075	0.262	0.045
Step4.B cell.recruiting	-0.183	-0.623	0.763	0.374	0.577	0.376	-0.285	-1.079	-0.063	-0.643	-1.331	-0.33	-0.83	1.376	-0.568	-0.808	0.456	-0.781	0.615	-0.048	-0.251	0.578	-1.247	0.299	-1.014	-0.159	0.852	-0.428	-0.068	1.171	-0.79	-0.454	-1.056	0.389	1.262	0.483	0.859	0.609	-0.278	-0.92	-0.385	-0.657	0.567	0.869	0.825	-0.343	1.24	-0.358	-0.559
Step4.Th2 cell.recruiting	-1.535	-0.379	-0.673	-0.986	-1.067	-0.914	-0.889	-0.646	-1.068	-1.369	-0.662	-0.881	-0.9	-0.503	-1.001	-0.187	-1.362	-1.391	-0.362	-0.833	-1.133	-1.261	-0.761	-0.907	0.081	-0.442	-0.655	-0.799	-0.625	-0.351	-0.809	-0.585	-0.934	-0.048	-0.407	-0.923	0.401	0.125	-0.639	-0.683	-0.697	-0.733	-0.778	-0.17	-0.876	-0.564	-0.491	-0.871	-0.659
Step4.Treg cell.recruiting	-3.069	-2.236	-2.256	-2.145	-2.601	-2.23	-2.403	-2.14	-2.565	-2.625	-2.264	-2.644	-0.083	-2.459	-2.338	-1.764	-2.543	-2.574	-2.463	-1.59	-2.303	-2.099	-1.773	-2.272	-1.275	-2.306	-2.302	-2.206	-1.969	-1.852	-2.893	-2.092	-2.733	-2.353	-1.503	-1.796	-1.261	-1.563	-2.181	-2.156	-2.111	-2.546	-2.464	-1.74	-2.522	-1.94	-2.029	-2.163	-1.957
Step4.MDSC.recruiting	-1.193	-2.089	-1.09	-1.608	-2.001	-0.853	-0.782	-1.499	-1.519	-1.886	-1.885	-1.132	-0.893	-1.732	-0.653	-0.706	-1.7	-1.868	-1.93	-1.408	-1.891	-0.357	-1.102	-1.083	-1.629	-1.551	-2.083	-0.868	-0.675	-2.001	-2.014	-1.22	-1.427	-2.045	-1.71	-1.18	-1.285	-1.422	-1.305	-0.599	-1.918	-1.507	-1.84	-1.171	-1.366	-1.042	-2.02	-0.742	-1.293
Step5	0.63	1.014	0.62	-0.011	0.522	0.528	0.259	0.382	-1.485	1.419	1.212	0.784	2.34	0.585	0.64	0.626	0.395	0.596	0.843	1.542	0.3	1.448	0.011	1.041	1.902	0.341	0.695	0.104	0.412	0.289	-0.781	-0.509	0.128	-0.334	0.415	1.177	-0.172	0.969	0.13	1.585	0.485	0	1.493	0.831	-0.035	1.05	-0.739	0.6	1.041
Step6	3.616	3.932	2.902	2.619	2.678	3.015	2.576	3.211	3.007	3.345	3.699	3.514	0.67	4.078	2.855	3.464	3.657	3.214	3.429	2.15	2.899	3.512	0.9	3.388	2.884	4.156	2.511	3.362	2.32	4.085	3.261	3.849	3.933	3.603	3.969	1.37	4.06	2.405	3.655	3.397	2.694	3.811	2.623	3.422	3.07	3.029	3.054	1.817	3.826
Step7	1.155	-2.021	-0.767	0.459	0.923	0.227	-1.393	-0.148	-0.252	-0.277	-0.604	-0.627	-1.045	-0.985	-1.326	-1.509	-1.213	-0.519	-0.368	0.503	0.084	-1.386	-0.999	0.025	-1.723	-1.171	0.269	-1.31	-0.632	1.754	-0.133	-1.372	-0.524	1.285	0.629	-2.039	-0.33	0.381	-0.595	0.151	0.002	-0.621	-0.154	-1.641	0.185	-0.612	-0.468	0.194	0.54
[truncated: 341 more columns]

## Sheet: Table S9
Table S9 GSEA of high and low metabolic risk scores
NAME	GS<br> follow link to MSigDB	GS DETAILS	SIZE	ES	NES	NOM p-val	FDR q-val	FWER p-val	RANK AT MAX	LEADING EDGE
HALLMARK_DNA_REPAIR	HALLMARK_DNA_REPAIR	Details ...	138	0.557227	1.78357	0.00399202	0.0485654	0.045	3259	tags=48%, list=18%, signal=58%
HALLMARK_ANDROGEN_RESPONSE	HALLMARK_ANDROGEN_RESPONSE	Details ...	96	-0.644273	-1.78557	0.00603622	0.0946119	0.068	3534	tags=64%, list=20%, signal=79%
HALLMARK_PROTEIN_SECRETION	HALLMARK_PROTEIN_SECRETION	Details ...	95	-0.665573	-1.76328	0.00590551	0.0606141	0.082	3103	tags=67%, list=18%, signal=81%
KEGG_SPLICEOSOME	KEGG_SPLICEOSOME	Details ...	111	0.612375	1.71023	0.010142	0.69509	0.362	3502	tags=59%, list=20%, signal=74%
KEGG_BASE_EXCISION_REPAIR	KEGG_BASE_EXCISION_REPAIR	Details ...	33	0.65898	1.69629	0.0141414	0.396872	0.389	3852	tags=67%, list=22%, signal=85%
KEGG_PYRIMIDINE_METABOLISM	KEGG_PYRIMIDINE_METABOLISM	Details ...	94	0.510612	1.63781	0.0122699	0.45769	0.541	2124	tags=36%, list=12%, signal=41%
KEGG_RNA_POLYMERASE	KEGG_RNA_POLYMERASE	Details ...	28	0.578182	1.5132	0.0417495	0.713513	0.82	3059	tags=50%, list=17%, signal=60%
KEGG_PURINE_METABOLISM	KEGG_PURINE_METABOLISM	Details ...	147	0.382274	1.4542	0.0362903	0.516038	0.889	2232	tags=23%, list=13%, signal=26%
KEGG_O_GLYCAN_BIOSYNTHESIS	KEGG_O_GLYCAN_BIOSYNTHESIS	Details ...	26	-0.567035	-1.60387	0.0159681	1	0.631	3708	tags=58%, list=21%, signal=73%
KEGG_PROPANOATE_METABOLISM	KEGG_PROPANOATE_METABOLISM	Details ...	31	-0.605518	-1.53877	0.0477178	1	0.774	2814	tags=45%, list=16%, signal=54%
KEGG_SPHINGOLIPID_METABOLISM	KEGG_SPHINGOLIPID_METABOLISM	Details ...	36	-0.506727	-1.53489	0.0380952	1	0.782	2025	tags=33%, list=11%, signal=38%

## Sheet: Table S10
Table S10 Demographic information of Beijing Hospital cohort for RNA sequencing
Patient	Age	GS	neo ADT cycle	TNM stage			iPSA, ng/ml	nPSA, ng/ml
				T	N	M
1	67	7	3	2c	0	0	11.6	0.082
2	68	7	3	3a	1	0	21.7	0.19
3	67	8	3	2c	0	0	7.04	0.069
4	57	8	3	3a	0	0	87.5	0.011
5	60	8	3	3b	1	0	180.1	1.014
6	84	7	3	2c	0	0	5.3	0.39
iPSA = initial prostate-specific antigen value at diagnosis; nPSA = nadir prostate-specific antigen value

[truncated: 1 more sheets: Table S11]
